# Supplementary material for: FHL2 facilitates LUSC growth and therapy resistance through PI3K/AKT/mTOR activation
Source: J Biol Chem. 2025 Jun 6;301(7):110332. doi: 10.1016/j.jbc.2025.110332 (PMC12269609; doi:10.1016/j.jbc.2025.110332)
Supplement: Raw data revision [file mmc4.xlsx]

## Sheet: Figure 1 & Figure S1
Sample ID	ENSG00000115641.19 (FHL2)		Sample ID	LUSC	Normal lung tissues		id	6840		gene_id	ENSG00000115641.19 (FHL2)		Sample ID	LUAD	Normal lung tissue		Figure 1D	Tumor type	Abbreviation	HR	Log10(HR)	HR（95%）	P-value	group（1=P<0.05, 0=P≥0.05）
TCGA-90-A4EE-01A-11R-A24Z-07	10.0889		TCGA-39-5040-11A-01R-2125-07	228.987	9.4917		Name	ENSG00000115641.18		TCGA-35-5375-01A-01R-1628-07	12.2377		TCGA-49-4512-11A-01R-1858-07	28.4931	4.6827			Thyroid carcinoma	THCA	3.48	0.541579	1.29-9.36	0.0084	1
TCGA-85-8049-01A-11R-2247-07	19.4447		TCGA-43-6771-11A-01R-1820-07	37.6816	11.0362		Description	FHL2		TCGA-55-A4DF-01A-11R-A24H-07	4.5446		TCGA-49-6742-11A-01R-1858-07	44.6619	7.5204			Cervical squamous cell carcinoma	CESC	2.16	0.334454	1.32-3.54	0.0016	1
TCGA-33-6737-01A-11R-1820-07	21.1006		TCGA-77-7335-11A-01R-2045-07	17.0471	5.9986		GTEX-111CU-0326-SM-5GZXO	6.477		TCGA-95-8039-01A-11R-2241-07	57.121		TCGA-55-6982-11A-01R-1949-07	63.0858	4.5333			Esophageal Squamous Cell Carcinoma	ESCC	1.73	0.238046	0.72-4.17	0.22	0
TCGA-39-5016-01A-01R-1443-07	14.4126		TCGA-33-4587-11A-01R-2125-07	3.7172	5.6393		GTEX-111FC-1126-SM-5GZWU	5.01		TCGA-MP-A4T4-01A-11R-A262-07	18.8611		TCGA-49-6745-11A-01R-1858-07	53.1625	5.5869			Kidney renal clear cell carcinoma	KIRC	1.71	0.232996	1.26-2.32	0.00055	1
TCGA-56-8304-01A-11R-2326-07	24.7437		TCGA-22-4609-11A-01R-2125-07	14.9923	7.2687		GTEX-111VG-0726-SM-5GIDC	21.33		TCGA-62-A471-01A-12R-A24H-07	85.6213		TCGA-55-6968-11A-01R-1949-07	23.6124	3.0599			Rectum adenocarcinoma	READ	1.7	0.230449	0.78-3.68	0.17	0
TCGA-92-8063-01A-11R-2247-07	88.0029		TCGA-77-7337-11A-01R-2045-07	53.0457	3.82		GTEX-111YS-0626-SM-5GZXV	5.881		TCGA-L9-A5IP-01A-21R-A39D-07	39.7305		TCGA-44-6778-11A-01R-1858-07	2.73	5.5703			Head-neck squamous cell carcinoma	HNSC	1.61	0.206826	1.23-2.1	0.00043	1
TCGA-22-4593-01A-21R-1820-07	41.3263		TCGA-92-7340-11A-01R-2045-07	21.05	6.9368		GTEX-1122O-0126-SM-5GICA	3.313		TCGA-50-5936-01A-11R-1628-07	118.318		TCGA-91-6828-11A-01R-1858-07	45.2344	6.9181			Lung adenocarcinoma	LUAD	1.56	0.193125	1.13-2.15	0.0046	1
TCGA-43-8115-01A-11R-2247-07	30.9862		TCGA-77-7142-11A-01R-2045-07	21.104	8.9787		GTEX-1128S-0726-SM-5N9D6	5.817		TCGA-49-AARR-01A-11R-A41B-07	23.2336		TCGA-50-5935-11A-01R-1858-07	25.3545	11.3703			Pancreatic ductal adenocarcinoma	PDAC	1.56	0.193125	0.93-2.61	0.092	0
TCGA-22-4599-01A-01R-1443-07	6.573		TCGA-60-2709-11A-01R-1820-07	18.3728	5.4822		GTEX-117YW-0526-SM-5H11C	15.83		TCGA-78-8662-01A-11R-2403-07	4.3462		TCGA-44-2661-11A-01R-1758-07	25.5173	20.499			Ovarian cancer	OV	1.42	0.152288	1.05-1.91	0.022	1
TCGA-60-2712-01A-01R-0851-07	10.5432		TCGA-56-8201-11A-01R-2247-07	77.9114	4.6557		GTEX-117YX-1326-SM-5H125	5.559		TCGA-05-4430-01A-02R-1206-07	102.591		TCGA-55-6979-11A-01R-1949-07	47.5329	4.8949			Lung squamous cell carcinoma	LUSC	1.35	0.130334	1.03-1.78	0.029	1
TCGA-21-1080-01A-01R-0692-07	7.864		TCGA-77-7138-11A-01R-2045-07	25.8349	3.9298		GTEX-11DXX-0626-SM-5Q5AG	8.906		TCGA-44-7659-01A-11R-2066-07	13.5666		TCGA-91-6829-11A-01R-1858-07	39.1611	2.4056			Breast cancer	BRCA	1.31	0.117271	0.95-1.82	0.1	0
TCGA-43-5670-01A-21R-2125-07	47.2655		TCGA-56-7730-11A-01R-2125-07	7.7881	5.2688		GTEX-11DXZ-0726-SM-5N9C4	6.227		TCGA-44-6146-01A-11R-A278-07	84.826		TCGA-55-6986-11A-01R-1949-07	6.2804	6.172			Stomach adenocarcinoma	STAD	1.24	0.0934217	0.9-1.72	0.19	0
TCGA-33-AASI-01A-22R-A405-07	25.9172		TCGA-34-7107-11A-01R-1949-07	19.6239	12.9268		GTEX-11DZ1-0426-SM-5H11A	11.6		TCGA-L9-A50W-01A-12R-A39D-07	7.2584		TCGA-55-6983-11A-01R-1949-07	55.0497	3.0834			Kidney renal papillary cell carcinoma	KIRP	0.8	-0.09691	0.44-1.46	0.47	0
TCGA-56-7582-01A-11R-2045-07	12.3043		TCGA-33-6737-11A-01R-1820-07	21.1006	7.5273		GTEX-11EI6-0826-SM-5985V	7.853		TCGA-75-7025-01A-12R-1949-07	17.8348		TCGA-44-6148-11A-01R-1858-07	19.318	4.9608			Bladder Carcinoma	BLCA	0.75	-0.124939	0.56-1.01	0.055	0
TCGA-58-8388-01A-11R-2326-07	37.5768		TCGA-58-8386-11A-01R-2296-07	50.1267	8.6598		GTEX-11EMC-0126-SM-5EGKV	5.35		TCGA-05-4424-01A-22R-1858-07	24.5571		TCGA-55-6984-11A-01R-1949-07	72.7497	2.3501			Liver hepatocellular carcinoma	LIHC	0.68	-0.167491	0.48-0.96	0.028	1
TCGA-56-7822-01A-11R-2125-07	55.6831		TCGA-34-8454-11A-01R-2326-07	40.5118	7.5212		GTEX-11EQ9-0226-SM-5A5JX	5.017		TCGA-62-A46P-01A-11R-A24H-07	17.9956		TCGA-38-4632-11A-01R-1755-07	56.0228	2.9729			Esophageal Adenocarcinoma	EAC	0.6	-0.221849	0.32-1.15	0.12	0
TCGA-56-7579-01A-11R-2045-07	12.4138		TCGA-43-7658-11A-01R-2125-07	6.5854	3.6475		GTEX-11GSP-0726-SM-5986L	17.47		TCGA-38-4627-01A-01R-1206-07	109.872		TCGA-44-2668-11A-01R-1758-07	84.2316	8.8733			Sarcoma	SARC	0.6	-0.221849	0.36-0.98	0.037	1
TCGA-22-1016-01A-01R-0692-07	24.4067		TCGA-56-8083-11A-01R-2247-07	26.7885	5.2827		GTEX-11I78-0126-SM-5HL6F	3.699		TCGA-86-8073-01A-11R-2241-07	11.1459		TCGA-44-2665-11A-01R-1758-07	105.757	17.979			Uterine corpus endometrial carcinoma	UCEC	0.52	-0.283997	0.3-0.91	0.019	1
TCGA-46-6025-01A-11R-1820-07	28.9763		TCGA-56-7579-11A-01R-2045-07	12.4138	6.0226		GTEX-11LCK-0426-SM-5A5M8	6.006		TCGA-69-7765-01A-11R-2170-07	48.9459		TCGA-38-4627-11A-01R-1758-07	109.872	11.7125			Testicular Germ Cell Tumor	TGCT	0.46	-0.337242	0.06-3.32	0.43	0
TCGA-60-2715-01A-01R-0851-07	16.3319		TCGA-51-4079-11A-01R-1758-07	19.2944	9.714		GTEX-11NSD-0326-SM-5A5LS	3.484		TCGA-55-6984-01A-11R-1949-07	72.7497		TCGA-38-4625-11A-01R-1758-07	181.885	4.7871			Thymoma	THYM	0.27	-0.568636	0.07-1.03	0.04	1
TCGA-L3-A4E7-01A-11R-A24Z-07	46.3854		TCGA-56-7823-11A-01R-2247-07	8.4617	12.8613		GTEX-11NUK-0826-SM-5HL4U	7.171		TCGA-69-7764-01A-11R-2170-07	4.7924		TCGA-55-6985-11A-01R-1949-07	30.9666	5.4656			Pheochromocytoma and Paraganglioma	PPGL	0.16	-0.79588	0.03-0.9	0.019	1
TCGA-60-2709-01A-21R-1820-07	18.3728		TCGA-56-8082-11A-01R-2247-07	2.2652	15.2495		GTEX-11NV4-1126-SM-5HL6J	7.005		TCGA-NJ-A4YI-01A-11R-A262-07	46.2779		TCGA-50-5932-11A-01R-1755-07	51.0982	5.3813
TCGA-77-7141-01A-11R-2045-07	11.5478		TCGA-77-7338-11A-01R-2045-07	31.8589	4.6962		GTEX-11O72-1326-SM-5BC5A	19.07		TCGA-86-A4P7-01A-11R-A24X-07	27.1242		TCGA-91-6831-11A-02R-1858-07	42.706	5.0632
TCGA-22-5477-01A-01R-1635-07	8.9449		TCGA-22-5489-11A-01R-1635-07	33.7412	7.2192		GTEX-11OF3-1126-SM-5986C	6.893		TCGA-55-8620-01A-11R-2403-07	2.619		TCGA-50-5939-11A-01R-1628-07	55.6643	8.3737
TCGA-63-A5ML-01A-31R-A27Q-07	20.3693		TCGA-22-5471-11A-01R-1635-07	24.8328	4.4949		GTEX-11P7K-0326-SM-59871	4.185		TCGA-97-8177-01A-11R-2287-07	37.146		TCGA-55-6970-11A-01R-1949-07	27.6665	4.911
TCGA-77-8130-01A-11R-2247-07	120.226		TCGA-22-4593-11A-01R-1820-07	41.3263	10.9367		GTEX-11P81-0226-SM-5HL5M	6.223		TCGA-50-6595-01A-12R-1858-07	74.0419		TCGA-55-6975-11A-01R-1949-07	76.9451	5.864
TCGA-21-1070-01A-01R-0692-07	47.3034		TCGA-56-7731-11A-01R-2125-07	29.9346	6.2776		GTEX-11PRG-0926-SM-5EGI8	11.61		TCGA-55-A492-01A-11R-A24H-07	4.818		TCGA-50-5931-11A-01R-1858-07	40.1963	5.0393
TCGA-60-2711-01A-01R-0851-07	6.3296		TCGA-90-6837-11A-01R-1949-07	15.3968	12.26		GTEX-11TT1-1626-SM-5EQL7	3.555		TCGA-78-7633-01A-11R-2066-07	2.4928		TCGA-50-5930-11A-01R-1755-07	39.4205	4.8755
TCGA-77-A5FZ-01A-31R-A27Q-07	17.6061		TCGA-43-6647-11A-01R-1820-07	46.639	8.212		GTEX-11TUW-0526-SM-5LU9A	13.38		TCGA-97-A4LX-01A-11R-A24X-07	9.9608		TCGA-55-6969-11A-01R-1949-07	21.9578	5.5628
TCGA-98-A53J-01A-11R-A26W-07	9.936		TCGA-22-5482-11A-01R-1635-07	42.3862	15.7376		GTEX-11UD2-0726-SM-5EQ69	6.84		TCGA-78-7220-01A-11R-2039-07	55.8173		TCGA-49-6744-11A-01R-1858-07	34.9785	12.5368
TCGA-98-8020-01A-11R-2247-07	120.803		TCGA-43-5670-11A-01R-2125-07	47.2655	15.553		GTEX-11WQC-0626-SM-5EQMF	6.71		TCGA-53-7624-01A-11R-2066-07	302.297		TCGA-91-6847-11A-01R-1949-07	21.6528	3.7041
TCGA-98-A53C-01A-11R-A262-07	12.2255		TCGA-22-5491-11A-01R-1858-07	13.5057	5.3768		GTEX-11WQK-1226-SM-5GU5Z	2.542		TCGA-49-AARN-01A-21R-A41B-07	56.8592		TCGA-44-2662-11A-01R-1758-07	41.1118	6.2287
TCGA-77-7335-01A-11R-2045-07	17.0471		TCGA-56-7580-11A-01R-2045-07	4.6707	6.4118		GTEX-11ZTS-1226-SM-5EQMQ	16.77		TCGA-62-A46R-01A-11R-A24H-07	5.7699		TCGA-55-6972-11A-01R-1949-07	0.9	3.1843
TCGA-21-1077-01A-01R-0692-07	13.5175		TCGA-51-4081-11A-01R-1758-07	12.1388	12.2305		GTEX-11ZTT-0626-SM-5EQLM	6.184		TCGA-78-7156-01A-11R-2039-07	1.7115		TCGA-44-6776-11A-01R-1858-07	4.4864	6.1997
TCGA-90-A4ED-01A-31R-A24Z-07	74.7815		TCGA-43-7657-11A-01R-2125-07	58.1894	13.099		GTEX-11ZUS-0126-SM-5EQM5	8.791		TCGA-50-8457-01A-11R-2326-07	14.1942		TCGA-44-6777-11A-01R-1858-07	24.7639	4.9654
TCGA-22-1000-01A-01R-A32Z-07	43.0017		TCGA-22-5481-11A-01R-1949-07	3.254	5.7284		GTEX-11ZVC-0226-SM-731E8	6.244		TCGA-91-8496-01A-11R-2403-07	5.0988		TCGA-50-5933-11A-01R-1755-07	60.3785	8.4826
TCGA-63-5128-01A-01R-1443-07	27.2441		TCGA-43-6143-11A-01R-1820-07	62.1406	11.8561		GTEX-1211K-0826-SM-5FQUP	4.597		TCGA-55-8092-01A-11R-2241-07	20.191		TCGA-55-6980-11A-01R-1949-07	32.7301	2.6656
TCGA-21-5787-01A-01R-1635-07	52.2574		TCGA-56-7222-11A-01R-2045-07	64.317	1.8564		GTEX-1212Z-1026-SM-5EGJ8	9.785		TCGA-75-5122-01A-01R-1755-07	12.0286		TCGA-55-6981-11A-01R-1949-07	35.1396	6.9695
TCGA-51-4080-01A-01R-1100-07	21.5153		TCGA-56-8309-11A-01R-2296-07	6.3764	4.1983		GTEX-12584-1426-SM-5EGJ9	6.044		TCGA-NJ-A4YQ-01A-11R-A262-07	28.7099		TCGA-50-5936-11A-01R-1628-07	118.318	4.0094
TCGA-68-A59I-01A-11R-A262-07	17.5709		TCGA-77-8007-11A-01R-2187-07	50.2779	11.2555		GTEX-12696-1026-SM-5FQUV	8.381		TCGA-50-5072-01A-21R-1858-07	68.4755		TCGA-91-6835-11A-01R-1858-07	47.4419	18.0957
TCGA-60-2716-01A-01R-0851-07	11.9154		TCGA-22-5483-11A-11R-1820-07	17.8056	7.7718		GTEX-1269C-0926-SM-5FQSR	15.02		TCGA-91-6831-01A-11R-1858-07	42.706		TCGA-91-6849-11A-01R-1949-07	22.655	6.7405
TCGA-22-5474-01A-01R-1635-07	12.8396		TCGA-56-7582-11A-01R-2045-07	12.3043	8.3735		GTEX-12BJ1-1026-SM-5EGJA	6.968		TCGA-91-A4BD-01A-11R-A24H-07	2.4299		TCGA-55-6978-11A-01R-1949-07	103.708	6.9649
TCGA-77-7139-01A-11R-2045-07	5.1782		TCGA-56-8623-11A-01R-A28V-07	10.2904	7.2891		GTEX-12KS4-0726-SM-5FQSX	17.13		TCGA-69-8255-01A-11R-2287-07	1.9382		TCGA-44-6145-11A-01R-1858-07	33.725	7.828
TCGA-21-5786-01A-01R-1635-07	24.9605		TCGA-77-8008-11A-01R-2187-07	53.9506	23.8407		GTEX-12WSA-1026-SM-5EGHN	5.357		TCGA-69-8253-01A-11R-2287-07	12.3257		TCGA-44-6147-11A-01R-1858-07	18.2058	10.3828
TCGA-O2-A5IB-01A-11R-A27Q-07	41.9905		TCGA-90-7767-11A-01R-2125-07	22.1016	11.5185		GTEX-12WSD-0826-SM-5GCNE	16.61		TCGA-86-A4D0-01A-11R-A24H-07	22.8673		TCGA-55-6971-11A-01R-1949-07	7.2691	3.672
TCGA-22-5489-01A-01R-1635-07	33.7412		TCGA-85-7710-11A-01R-2125-07	66.2097	5.9261		GTEX-12WSE-0826-SM-5S2VL	5.479		TCGA-78-8640-01A-11R-2403-07	5.3776		TCGA-49-6743-11A-01R-1858-07	35.2634	13.2017
TCGA-LA-A446-01A-21R-A24Z-07	12.8281		TCGA-43-6773-11A-01R-1949-07	15.2168	16.1918		GTEX-12WSG-5004-SM-7EPG9	4.723		TCGA-97-8174-01A-11R-2287-07	7.7313		TCGA-49-6761-11A-01R-1949-07	59.7263	3.1402
TCGA-63-7021-01A-11R-1949-07	12.4005		TCGA-22-5478-11A-11R-1635-07	36.9652	2.6938		GTEX-12WSH-0126-SM-5GCO3	9.037		TCGA-55-6987-01A-11R-1949-07	8.5446		TCGA-44-2655-11A-01R-1758-07	20.0744	9.4954
TCGA-90-7767-01A-11R-2125-07	22.1016		TCGA-22-5472-11A-11R-1635-07	29.1824	12.6002		GTEX-12WSI-0826-SM-5EGKD	9.368		TCGA-49-6744-01A-11R-1858-07	34.9785		TCGA-44-6144-11A-01R-1755-07	#N/A	2.6301
TCGA-60-2720-01A-01R-0851-07	122.767						GTEX-12WSJ-0226-SM-5GCP7	6.868		TCGA-55-8096-01A-11R-2241-07	61.7512		TCGA-44-5645-11A-01R-1628-07	19.9968	3.904
TCGA-77-8008-01A-21R-2187-07	53.9506						GTEX-12WSK-0826-SM-5CVNP	18.55		TCGA-J2-8192-01A-11R-2241-07	50.7118		TCGA-91-6836-11A-01R-1858-07	68.7395	3.487
TCGA-22-5483-01A-01R-1820-07	17.8056						GTEX-12WSL-1026-SM-5CVNJ	13.23		TCGA-44-7671-01A-11R-2066-07	16.1961		TCGA-44-2657-11A-01R-1758-07	20.7439	3.8761
TCGA-22-1017-01A-01R-0692-07	116.141						GTEX-12WSN-5004-SM-793CE	5.979		TCGA-93-A4JN-01A-11R-A24X-07	21.1868		TCGA-73-4676-11A-01R-1755-07	12.0141	3.9166
TCGA-18-3411-01A-01R-0980-07	8.7535						GTEX-12ZZW-0926-SM-5LZUD	4.081		TCGA-49-AAR9-01A-21R-A41B-07	49.9257		TCGA-38-4626-11A-01R-1758-07	13.7559	5.8725
TCGA-77-8133-01A-12R-2247-07	6.8925						GTEX-12ZZY-0926-SM-5EQ6I	4.452		TCGA-86-A4P8-01A-11R-A24X-07	2.8157		TCGA-49-4490-11A-01R-1858-07	42.7787	7.2557
TCGA-NC-A5HR-01A-21R-A26W-07	7.0652						GTEX-13111-0426-SM-5DUXR	5.295		TCGA-44-5645-01A-01R-A278-07	19.9968		TCGA-44-6146-11A-01R-1858-07	84.826	7.542
TCGA-66-2769-01A-02R-0851-07	40.3706						GTEX-13113-5004-SM-79ONL	7.383		TCGA-78-7158-01A-11R-2039-07	4.0259		TCGA-50-6595-11A-01R-1858-07	74.0419	6.8347
TCGA-94-8491-01A-11R-2326-07	30.5814						GTEX-1313W-0926-SM-5EQ56	6.873		TCGA-80-5611-01A-01R-1628-07	10.15		TCGA-44-3396-11A-01R-1758-07	11.8167	10.4082
TCGA-L3-A524-01A-11R-A262-07	9.2022						GTEX-131XE-0726-SM-5HL9K	7.548		TCGA-44-4112-01A-01R-1107-07	112.532
TCGA-60-2706-01A-01R-0851-07	5.4041						GTEX-131XF-1026-SM-5BC6A	5.658		TCGA-71-6725-01A-11R-1858-07	52.6803
TCGA-37-A5EL-01A-11R-A26W-07	56.6802						GTEX-131XH-0426-SM-5DUWU	13.14		TCGA-44-2656-01A-02R-A278-07	12.2171
TCGA-56-A5DS-01A-11R-A27Q-07	16.8452						GTEX-131XW-1126-SM-5EGK4	15.16		TCGA-05-5715-01A-01R-1628-07	108.109
TCGA-56-A4BW-01A-11R-A24H-07	33.0048						GTEX-131YS-0926-SM-5IJB9	6.526		TCGA-64-5815-01A-01R-1628-07	46.7161
TCGA-85-A4JC-01A-11R-A24Z-07	32.6755						GTEX-132NY-1226-SM-5PNVF	11.05		TCGA-55-7816-01A-11R-2170-07	12.9277
TCGA-66-2782-01A-01R-0851-07	47.0676						GTEX-132QS-0726-SM-5IJE9	8.475		TCGA-95-7948-01A-11R-2187-07	11.245
TCGA-NK-A5CT-01A-31R-A26W-07	164.08						GTEX-1339X-0626-SM-5IJER	6.191		TCGA-05-4432-01A-01R-1206-07	11.1631
TCGA-85-7950-01A-11R-2187-07	15.6081						GTEX-133LE-0526-SM-5N9EJ	4.918		TCGA-99-8033-01A-11R-2241-07	53.985
TCGA-94-A4VJ-01A-11R-A24Z-07	116.201						GTEX-1399S-1726-SM-5L3DI	3.036		TCGA-78-7143-01A-11R-2039-07	16.5112
TCGA-O2-A52Q-01A-11R-A26W-07	104.363						GTEX-1399U-0826-SM-5KM1P	4.791		TCGA-73-4668-01A-01R-1206-07	48.6524
TCGA-77-8156-01A-11R-2247-07	14.5833						GTEX-139T6-0426-SM-5IJEM	4.561		TCGA-44-5644-01A-21R-2039-07	36.0472
TCGA-37-3792-01A-01R-0980-07	49.1569						GTEX-139TT-0726-SM-5K7XW	9.719		TCGA-38-4625-01A-01R-1206-07	181.885
TCGA-70-6723-01A-11R-1820-07	30.6979						GTEX-139UW-0226-SM-5K7WU	8.786		TCGA-91-8499-01A-11R-2403-07	10.342
TCGA-77-6843-01A-11R-1949-07	4.7727						GTEX-139YR-0926-SM-5LZYB	5.882		TCGA-86-6851-01A-11R-1949-07	21.5831
TCGA-96-8169-01A-11R-2296-07	76.2783						GTEX-13CF3-0426-SM-5IJEU	7.619		TCGA-44-6779-01A-11R-1858-07	55.0148
TCGA-58-8393-01A-11R-2326-07	36.0555						GTEX-13D11-0326-SM-5LZXX	8.15		TCGA-78-7537-01A-11R-2066-07	8.4215
TCGA-34-8455-01A-11R-2326-07	69.8372						GTEX-13FH7-1726-SM-5IJE7	12.36		TCGA-05-4434-01A-01R-1206-07	83.6698
TCGA-18-4086-01A-01R-1100-07	23.719						GTEX-13FHO-1026-SM-5KM1Q	3.627		TCGA-67-3773-01A-01R-0946-07	11.9141
TCGA-56-8629-01A-11R-2403-07	49.8798						GTEX-13FHP-0726-SM-5K7YI	6.051		TCGA-55-6983-01A-11R-1949-07	55.0497
TCGA-43-6143-01A-11R-1820-07	62.1406						GTEX-13FLV-0426-SM-5KLZA	23.73		TCGA-05-5425-01A-02R-1628-07	21.3614
TCGA-NC-A5HL-01A-11R-A26W-07	4.2197						GTEX-13FTX-0326-SM-5J2NG	8.031		TCGA-97-A4M2-01A-12R-A24X-07	7.5428
TCGA-51-4079-01A-01R-1100-07	19.2944						GTEX-13FTY-0126-SM-5J2NZ	9.329		TCGA-50-5941-01A-11R-1755-07	21.3643
TCGA-85-A4JB-01A-51R-A262-07	44.5391						GTEX-13FTZ-0526-SM-5IJCW	15.07		TCGA-78-7539-01A-11R-2066-07	34.5087
TCGA-98-8022-01A-11R-2247-07	31.3552						GTEX-13G51-0426-SM-5K7Z5	11.69		TCGA-67-3771-01A-01R-0946-07	18.4318
TCGA-56-A4BX-01A-11R-A24H-07	6.0498						GTEX-13JUV-0526-SM-5K7XE	12.81		TCGA-55-8299-01A-11R-2287-07	47.4126
TCGA-NC-A5HO-01A-11R-A26W-07	6.4065						GTEX-13JVG-1426-SM-5MR4W	17.82		TCGA-05-5429-01A-01R-1628-07	173.418
TCGA-43-7658-01A-11R-2125-07	6.5854						GTEX-13N11-0326-SM-5LUA3	4.376		TCGA-93-A4JO-01A-21R-A24X-07	26.0859
TCGA-22-5482-01A-01R-1635-07	42.3862						GTEX-13N1W-0726-SM-5MR57	16.94		TCGA-44-A47A-01A-21R-A24H-07	8.8062
TCGA-85-A4QQ-01A-41R-A262-07	106.635						GTEX-13N2G-0826-SM-5IJE6	2.638		TCGA-44-2662-01A-01R-0946-07	41.1118
TCGA-34-5231-01A-21R-1820-07	11.7137						GTEX-13NYB-0626-SM-5MR47	12.69		TCGA-86-A4JF-01A-11R-A24X-07	40.7341
TCGA-58-8391-01A-11R-2326-07	21.7432						GTEX-13NYS-1626-SM-5J2MU	8.299		TCGA-05-4402-01A-01R-1206-07	44.1097
TCGA-63-A5MY-01A-11R-A26W-07	2.857						GTEX-13NZ8-0326-SM-5L3DF	9.785		TCGA-97-8179-01A-11R-2287-07	16.7699
TCGA-58-8387-01A-11R-2296-07	4.5181						GTEX-13NZ9-0926-SM-5KM12	7.521		TCGA-55-7914-01A-11R-2170-07	4.5501
TCGA-18-3407-01A-01R-0980-07	17.6801						GTEX-13NZA-1426-SM-5KM4Y	6.342		TCGA-49-4490-01A-21R-1858-07	42.7787
TCGA-21-1078-01A-01R-0692-07	139.234						GTEX-13O21-3026-SM-5J2NI	4.872		TCGA-55-8090-01A-11R-2241-07	31.8073
TCGA-22-4607-01A-01R-1201-07	47.7553						GTEX-13O3O-0726-SM-5J1N7	10.29		TCGA-MP-A4TC-01A-11R-A24X-07	100.578
TCGA-66-2763-01A-01R-0851-07	13.1644						GTEX-13O3P-1026-SM-5N9E7	5.277		TCGA-64-1681-01A-11R-2066-07	8.7089
TCGA-46-3769-01A-01R-0980-07	134.116						GTEX-13O3Q-0526-SM-5KM18	9.087		TCGA-99-AA5R-01A-11R-A39D-07	7.256
TCGA-33-4587-01A-11R-2125-07	3.7172						GTEX-13O61-0726-SM-5J2MD	4.607		TCGA-49-4486-01A-01R-1206-07	4.8489
TCGA-66-2737-01A-01R-0980-07	30.7868						GTEX-13OVG-0326-SM-5KM57	6.674		TCGA-91-6847-01A-11R-1949-07	21.6528
TCGA-63-A5M9-01A-11R-A26W-07	10.6904						GTEX-13OVH-1026-SM-5J2NP	8.232		TCGA-05-4249-01A-01R-1107-07	55.1581
TCGA-37-4133-01A-01R-1100-07	8.6622						GTEX-13OVJ-0726-SM-5KM1W	9.34		TCGA-91-A4BC-01A-11R-A24H-07	18.9904
TCGA-94-7943-01A-11R-2187-07	18.6443						GTEX-13OVL-0626-SM-5KM13	11.27		TCGA-55-7570-01A-11R-2039-07	11.7975
TCGA-43-6647-01A-11R-1820-07	46.639						GTEX-13OW5-0726-SM-5KLZK	7.436		TCGA-50-5049-01A-01R-1628-07	19.3274
TCGA-92-8065-01A-11R-2247-07	6.0381						GTEX-13OW6-0826-SM-5L3GA	6.462		TCGA-86-8672-01A-21R-2403-07	49.0981
TCGA-66-2757-01A-01R-0851-07	7.3935						GTEX-13OW7-0926-SM-5L3EX	20.34		TCGA-55-7727-01A-11R-2170-07	10.2184
TCGA-68-7756-01A-11R-2125-07	46.8107						GTEX-13OW8-1726-SM-5L3GO	5.851		TCGA-86-8674-01A-21R-2403-07	16.1139
TCGA-43-8116-01A-11R-2247-07	9.8153						GTEX-13PL7-1726-SM-5J2NX	7.234		TCGA-53-A4EZ-01A-12R-A24X-07	2.8819
TCGA-33-4582-01A-01R-1443-07	3.1609						GTEX-13PVQ-0926-SM-5IJFD	17.26		TCGA-69-7761-01A-11R-2170-07	39.1536
TCGA-56-8308-01A-11R-2296-07	12.2247						GTEX-13QBU-0726-SM-5J2OA	5.442		TCGA-50-5942-01A-21R-1755-07	6.7672
TCGA-56-8624-01A-11R-2403-07	82.7618						GTEX-13QJ3-1026-SM-5QGQU	10.75		TCGA-69-A59K-01A-11R-A262-07	8.0187
TCGA-34-5927-01A-11R-1820-07	8.8834						GTEX-13QJC-0526-SM-5RQKB	3.524		TCGA-44-2666-01A-01R-A278-07	2.9151
TCGA-56-6546-01A-11R-1820-07	9.1714						GTEX-13RTJ-1126-SM-5S2UJ	25.2		TCGA-50-5944-01A-11R-1755-07	14.9815
TCGA-43-7657-01A-31R-2125-07	58.1894						GTEX-13S7M-2126-SM-5S2QR	6.59		TCGA-50-6592-01A-11R-1755-07	65.7294
TCGA-85-7696-01A-11R-2125-07	15.7348						GTEX-13S86-0626-SM-5Q5E7	6.31		TCGA-62-8395-01A-11R-2326-07	19.4566
TCGA-66-2788-01A-01R-0980-07	68.3067						GTEX-13SLW-1226-SM-5S2Q7	27.82		TCGA-05-4410-01A-21R-1858-07	9.5359
TCGA-85-A4QR-01A-11R-A24Z-07	1.4624						GTEX-13U4I-1426-SM-5J2M3	3.212		TCGA-55-6975-01A-11R-1949-07	76.9451
TCGA-NK-A5D1-01A-11R-A26W-07	23.8997						GTEX-13VXT-1426-SM-5LU4B	4.158		TCGA-73-4662-01A-01R-1206-07	32.3068
TCGA-37-A5EN-01A-21R-A26W-07	7.612						GTEX-13VXU-2726-SM-5LU4N	6.341		TCGA-49-6767-01A-11R-1858-07	79.7365
TCGA-52-7809-01A-21R-2125-07	6.4602						GTEX-13W3W-0326-SM-731DS	8.739		TCGA-44-A47G-01A-21R-A24H-07	6.114
TCGA-NC-A5HK-01A-11R-A26W-07	110.509						GTEX-13X6K-1626-SM-7EWCX	5.059		TCGA-NJ-A4YG-01A-22R-A262-07	42.3207
TCGA-60-2703-01A-11R-2045-07	49.5491						GTEX-13YAN-1026-SM-5O9CF	5.787		TCGA-55-8507-01A-11R-2403-07	12.8801
TCGA-60-2698-01A-01R-0851-07	50.8397						GTEX-144GM-0126-SM-5Q5AX	3.16		TCGA-05-4433-01A-22R-1858-07	105.723
TCGA-56-A4BY-01A-11R-A24H-07	7.9546						GTEX-144GN-0426-SM-5O9AP	9.161		TCGA-55-A4DG-01A-11R-A24H-07	14.1636
TCGA-56-1622-01A-01R-0692-07	25.8766						GTEX-144GO-0226-SM-5LUB1	5.413		TCGA-49-4494-01A-01R-1206-07	27.9509
TCGA-85-8481-01A-11R-2326-07	64.9034						GTEX-145LS-1226-SM-5Q5D9	15.53		TCGA-NJ-A7XG-01A-12R-A39D-07	69.9198
TCGA-77-A5GF-01A-21R-A27Q-07	9.6526						GTEX-145LT-0326-SM-5LUAD	8.034		TCGA-44-6147-01A-11R-A278-07	18.2058
TCGA-22-1011-01A-01R-0692-07	17.9763						GTEX-145LU-0526-SM-5O9AT	21.34		TCGA-49-AARO-01A-12R-A41B-07	31.3149
TCGA-68-8251-01A-11R-2296-07	32.416						GTEX-145ME-0226-SM-5S2QN	4.51		TCGA-44-6774-01A-21R-1858-07	54.0283
TCGA-60-2697-01A-11R-2125-07	15.3058						GTEX-145MF-0726-SM-5Q5BT	9.071		TCGA-49-AAR4-01A-12R-A41B-07	70.633
TCGA-85-8288-01A-11R-2296-07	16.314						GTEX-145MH-0626-SM-5NQAK	7.985		TCGA-91-6848-01A-11R-1949-07	85.6408
TCGA-46-3765-01A-01R-0980-07	10.3321						GTEX-145MN-0926-SM-5NQBT	5.013		TCGA-50-8460-01A-11R-2326-07	16.3624
TCGA-96-7544-01A-11R-2045-07	10.2196						GTEX-145MO-1326-SM-5Q5EF	13.46		TCGA-55-8091-01A-11R-2241-07	89.0021
TCGA-39-5035-01A-01R-1443-07	45.5903						GTEX-146FH-1226-SM-5NQB6	7.003		TCGA-50-6673-01A-11R-1949-07	25.3679
TCGA-96-8170-01A-11R-2296-07	40.1958						GTEX-146FQ-0926-SM-5LUAV	9.726		TCGA-49-AARE-01A-11R-A41B-07	21.5152
TCGA-56-8504-01A-11R-2403-07	24.168						GTEX-1477Z-0626-SM-5NQB7	7.957		TCGA-55-6985-01A-11R-1949-07	30.9666
TCGA-58-A46N-01A-11R-A24H-07	2.4806						GTEX-147F3-0726-SM-5NQ9U	5.016		TCGA-55-6642-01A-11R-1858-07	50.2804
TCGA-22-0944-01A-01R-0692-07	34.622						GTEX-147F4-0926-SM-5Q5EO	10.65		TCGA-50-6591-01A-11R-1755-07	9.3583
TCGA-33-AASL-01A-11R-A405-07	7.2183						GTEX-147GR-1226-SM-5TDCL	6.509		TCGA-78-7166-01A-12R-2066-07	19.7731
TCGA-85-8352-01A-31R-2326-07	1.7715						GTEX-147JS-1226-SM-5RQK4	13.99		TCGA-05-4427-01A-21R-1858-07	58.2064
TCGA-21-1076-01A-02R-0692-07	8.972						GTEX-148VI-0226-SM-5RQKA	13.37		TCGA-49-4487-01A-21R-1858-07	14.0389
TCGA-60-2719-01A-01R-0851-07	24.4688						GTEX-148VJ-0826-SM-5LU8V	6.955		TCGA-73-4676-01A-01R-1755-07	12.0141
TCGA-33-4532-01A-01R-1201-07	7.4844						GTEX-1497J-0326-SM-5Q5CN	10.69		TCGA-49-4507-01A-01R-1206-07	24.5952
TCGA-63-A5MI-01A-12R-A27Q-07	6.7697						GTEX-14A6H-0526-SM-5NQAZ	5.873		TCGA-78-7148-01A-11R-2039-07	38.4242
TCGA-66-2744-01A-01R-0980-07	126.747						GTEX-14ABY-1126-SM-5Q5F8	5.216		TCGA-55-8514-01A-11R-2403-07	46.2386
TCGA-63-A5MT-01A-21R-A26W-07	35.5906						GTEX-14AS3-0926-SM-5TDD6	5.345		TCGA-93-A4JQ-01A-11R-A24X-07	23.7264
TCGA-77-8136-01A-11R-2247-07	79.1899						GTEX-14BIL-1226-SM-79OME	5.645		TCGA-55-7576-01A-11R-2066-07	67.2812
TCGA-NK-A5CR-01A-11R-A26W-07	5.1968						GTEX-14BMU-0526-SM-73KW4	5.801		TCGA-55-6969-01A-11R-1949-07	21.9578
TCGA-NC-A5HM-01A-12R-A26W-07	53.0835						GTEX-14BMV-0826-SM-73KXU	10.98		TCGA-93-7347-01A-11R-2187-07	20.1319
TCGA-33-A5GW-01A-11R-A27Q-07	7.3733						GTEX-14C39-0326-SM-5TDDX	20.1		TCGA-69-7978-01A-11R-2187-07	79.6823
TCGA-NC-A5HE-01A-11R-A26W-07	4.2798						GTEX-14C5O-1126-SM-5TDEH	9.394		TCGA-NJ-A4YF-01A-12R-A262-07	3.6176
TCGA-98-A53H-01A-12R-A262-07	24.0338						GTEX-14DAQ-0926-SM-793AZ	5.607		TCGA-91-6830-01A-11R-1949-07	126.78
TCGA-43-A56V-01A-11R-A26W-07	32.9667						GTEX-14DAR-0226-SM-5S2PR	3.178		TCGA-44-7672-01A-11R-2066-07	56.8773
TCGA-63-5131-01A-01R-1443-07	7.018						GTEX-14E1K-0226-SM-62LDT	5.7		TCGA-78-7540-01A-11R-2066-07	83.1051
TCGA-66-2795-01A-02R-0980-07	18.1443						GTEX-14E6C-1426-SM-5ZZWH	5.312		TCGA-55-7227-01A-11R-2039-07	45.716
TCGA-21-1075-01A-01R-0692-07	4.6992						GTEX-14E6D-1026-SM-5S2RS	14.05		TCGA-MP-A4T6-01A-32R-A262-07	5.9353
TCGA-39-5030-01A-01R-1443-07	23.9509						GTEX-14E6E-0426-SM-73KUE	6.416		TCGA-99-8028-01A-11R-2241-07	32.9485
TCGA-85-8287-01A-11R-2296-07	40.4548						GTEX-14E7W-1326-SM-5RQIV	7.509		TCGA-64-1677-01A-01R-0946-07	19.2033
TCGA-66-2787-01A-01R-0980-07	7.939						GTEX-14JG1-0926-SM-5YY8W	9.725		TCGA-05-4403-01A-01R-1206-07	79.7254
TCGA-18-3410-01A-01R-0980-07	4.3858						GTEX-14JG6-0326-SM-6AJBT	5.927		TCGA-44-6148-01A-11R-1755-07	19.318
TCGA-85-A512-01A-11R-A26W-07	12.5662						GTEX-14JIY-1326-SM-6AJB3	8.471		TCGA-55-6980-01A-11R-1949-07	32.7301
TCGA-39-5036-01A-01R-1443-07	17.8831						GTEX-14LLW-0726-SM-5ZZVV	7.137		TCGA-55-8511-01A-11R-2403-07	29.6498
TCGA-77-7465-01A-11R-2045-07	16.733						GTEX-14LZ3-0726-SM-5YYAB	8.862		TCGA-86-8278-01A-11R-2287-07	73.703
TCGA-34-5240-01A-01R-1443-07	10.4594						GTEX-14PHY-0526-SM-664NM	3.917		TCGA-78-7167-01A-11R-2066-07	9.0213
TCGA-43-A475-01A-11R-A24H-07	4.3044						GTEX-14PJ4-0626-SM-6AJBS	6.748		TCGA-55-8615-01A-11R-2403-07	17.2883
TCGA-NC-A5HJ-01A-11R-A26W-07	4.2373						GTEX-14PJ5-0226-SM-5YY99	5.159		TCGA-55-A494-01A-11R-A24X-07	39.7009
TCGA-37-3783-01A-01R-1201-07	21.527						GTEX-14PJM-0926-SM-6AJ9Y	5.906		TCGA-78-7147-01A-11R-2039-07	18.7785
TCGA-85-8584-01A-11R-2403-07	53.4753						GTEX-14PJO-0926-SM-686YT	18.48		TCGA-97-A4M0-01A-11R-A24X-07	6.3037
TCGA-63-A5MN-01A-22R-A27Q-07	6.154						GTEX-14PK6-0326-SM-6AJ9S	8.498		TCGA-55-7573-01A-11R-2039-07	24.9398
TCGA-43-6771-01A-11R-1820-07	37.6816						GTEX-14PQA-1126-SM-7KUM4	9.131		TCGA-86-7714-01A-12R-2170-07	8.5145
TCGA-94-8490-01A-11R-2326-07	17.2535						GTEX-14XAO-0526-SM-6AJB7	10.1		TCGA-64-1679-01A-21R-2066-07	123.301
TCGA-22-4595-01A-01R-1201-07	54.1893						GTEX-15CHC-0226-SM-5YYBB	5.806		TCGA-64-1680-01A-02R-0946-07	18.2496
TCGA-56-8201-01A-11R-2247-07	77.9114						GTEX-15CHR-0726-SM-7EPHG	5.455		TCGA-86-8669-01A-11R-2403-07	5.9755
TCGA-NC-A5HN-01A-11R-A26W-07	31.9017						GTEX-15D1Q-0526-SM-6AJAY	3.987		TCGA-78-7145-01A-11R-2039-07	31.0427
TCGA-18-3416-01A-01R-0980-07	1.7289						GTEX-15EOM-5010-SM-7P8PA	5.444		TCGA-86-8075-01A-11R-2241-07	49.404
TCGA-43-2578-01A-01R-0851-07	7.5083						GTEX-15ER7-0926-SM-7KUMG	3.763		TCGA-99-8025-01A-11R-2241-07	50.7599
TCGA-92-7340-01A-21R-2045-07	21.05						GTEX-15EU6-1226-SM-6AJBE	6.227		TCGA-L9-A743-01A-43R-A39D-07	37.1058
TCGA-56-7730-01A-11R-2125-07	7.7881						GTEX-15FZZ-0326-SM-6M48O	7.663		TCGA-86-8054-01A-11R-2241-07	8.3943
TCGA-34-8454-01A-11R-2326-07	40.5118						GTEX-15G1A-0426-SM-6M468	5.959		TCGA-55-8094-01A-11R-2241-07	30.0072
TCGA-22-5491-01A-01R-1635-07	13.5057						GTEX-15RIE-0326-SM-6PAMC	7.583		TCGA-62-A470-01A-11R-A24H-07	4.9863
TCGA-33-4586-01A-01R-1443-07	28.596						GTEX-15RJ7-0626-SM-6M47V	8.976		TCGA-44-2666-01A-01R-0946-07	3.5278
TCGA-63-7022-01A-11R-1949-07	22.743						GTEX-15RJE-1026-SM-6M46X	6.258		TCGA-86-A456-01A-11R-A24H-07	11.9881
TCGA-39-5019-01A-01R-1820-07	20.5577						GTEX-15SB6-0426-SM-6LPJ5	5.14		TCGA-MP-A4SW-01A-21R-A24X-07	22.1336
TCGA-85-7698-01A-11R-2125-07	20.8017						GTEX-15SHV-0326-SM-6M475	2.87		TCGA-44-3919-01A-02R-1107-07	9.6102
TCGA-22-5478-01A-01R-1635-07	36.9652						GTEX-15SHW-0926-SM-6LPIO	18.56		TCGA-44-5645-01A-01R-1628-07	29.9634
TCGA-85-8351-01A-11R-2296-07	89.832						GTEX-15SKB-0826-SM-7KUFB	20.18		TCGA-80-5608-01A-31R-1949-07	40.6108
TCGA-39-5034-01A-01R-1443-07	45.0163						GTEX-15UKP-1926-SM-6LPI9	6.596		TCGA-75-6207-01A-11R-1755-07	29.4307
TCGA-39-5037-01A-01R-1443-07	9.6345						GTEX-169BO-0226-SM-79OL1	13.37		TCGA-69-7973-01A-11R-2187-07	112.801
TCGA-56-7223-01A-11R-2045-07	6.5782						GTEX-16AAH-0426-SM-7DUFM	12.62		TCGA-86-8671-01A-11R-2403-07	7.9563
TCGA-37-3789-01A-01R-0980-07	78.9265						GTEX-16GPK-1826-SM-7MGW5	10.81		TCGA-67-3772-01A-01R-0946-07	35.4657
TCGA-85-7843-01A-11R-2125-07	17.428						GTEX-16MT8-1026-SM-6LPK1	5.166		TCGA-35-4122-01A-01R-1107-07	66.7909
TCGA-68-7755-01A-11R-2125-07	7.0745						GTEX-16MTA-1226-SM-7KULL	5.096		TCGA-55-8513-01A-11R-2403-07	22.18
TCGA-63-7020-01A-11R-1949-07	56.0104						GTEX-16NGA-0226-SM-718AI	3.73		TCGA-35-4123-01A-01R-1107-07	43.9171
TCGA-77-7142-01A-11R-2045-07	21.104						GTEX-16XZZ-0926-SM-7DHLI	8.931		TCGA-49-6761-01A-31R-1949-07	59.7263
TCGA-18-3415-01A-01R-0980-07	28.2924						GTEX-16Z82-1026-SM-6M48A	12.57		TCGA-55-6982-01A-11R-1949-07	63.0858
TCGA-51-6867-01A-11R-2045-07	14.7291						GTEX-178AV-0326-SM-6LPJF	4.945		TCGA-44-A4SU-01A-11R-A24X-07	37.2894
TCGA-NC-A5HD-01A-11R-A26W-07	10.7646						GTEX-17EVP-0726-SM-7EWDX	9.598		TCGA-86-8279-01A-11R-2287-07	95.4121
TCGA-66-2778-01A-02R-0851-07	4.5725						GTEX-17EVQ-1526-SM-79ONG	6.019		TCGA-05-4396-01A-21R-1858-07	19.6405
TCGA-60-2696-01A-01R-0851-07	43.6562						GTEX-17F96-0626-SM-793CC	6.701		TCGA-86-8358-01A-11R-2326-07	10.8377
TCGA-56-A4ZJ-01A-11R-A262-07	37.9949						GTEX-17F98-0226-SM-793BV	4.02		TCGA-55-7815-01A-11R-2170-07	41.551
TCGA-85-8052-01A-11R-2247-07	12.4176						GTEX-17F9Y-1026-SM-7IGO4	23.66		TCGA-78-7162-01A-21R-2066-07	3.6879
TCGA-77-8154-01A-11R-2247-07	11.6418						GTEX-17GQL-0726-SM-731BL	6.588		TCGA-NJ-A55A-01A-11R-A262-07	20.2305
TCGA-85-8580-01A-31R-2403-07	5.8013						GTEX-17HG3-0326-SM-7IGP4	3.104		TCGA-MN-A4N1-01A-11R-A24X-07	18.5393
TCGA-39-5027-01A-21R-1820-07	9.7913						GTEX-17HGU-0926-SM-79OKO	17.1		TCGA-44-2668-01A-01R-A278-07	84.2316
TCGA-56-8626-01A-11R-2403-07	112.29						GTEX-17HHE-0626-SM-7DHL6	4.815		TCGA-44-6777-01A-11R-1858-07	24.7639
TCGA-66-2785-01A-01R-0851-07	36.879						GTEX-17HII-0926-SM-79ON7	16.39		TCGA-55-8301-01A-11R-2287-07	15.2314
TCGA-85-A4CL-01A-41R-A26W-07	5.2404						GTEX-17JCI-1526-SM-7IGOQ	12.04		TCGA-05-4422-01A-01R-1206-07	4.749
TCGA-66-2781-01A-01R-0851-07	22.1141						GTEX-17KNJ-0926-SM-7IGP2	10.07		TCGA-49-4506-01A-01R-1206-07	27.9329
TCGA-39-5029-01A-01R-1443-07	40.0643						GTEX-17MF6-0826-SM-7LT8F	4.523		TCGA-05-4417-01A-22R-1858-07	67.5569
TCGA-J1-A4AH-01A-31R-A24H-07	6.2888						GTEX-183FY-0726-SM-793C3	8.529		TCGA-75-5146-01A-01R-1628-07	24.8159
TCGA-56-8622-01A-11R-2403-07	56.8515						GTEX-18465-0626-SM-7LT8X	13.09		TCGA-62-A46O-01A-11R-A24H-07	61.8203
TCGA-39-5039-01A-01R-1443-07	52.0816						GTEX-18A66-0926-SM-718BG	10.65		TCGA-97-8552-01A-11R-2403-07	9.3503
TCGA-22-0940-01A-01R-0692-07	60.2318						GTEX-18A67-1126-SM-7KFSB	6.911		TCGA-75-6203-01A-11R-1755-07	7.1597
TCGA-60-2708-01A-01R-0851-07	64.8872						GTEX-18A6Q-0826-SM-7KFRD	18.71		TCGA-MP-A5C7-01A-11R-A262-07	8.8786
TCGA-77-A5G3-01A-31R-A27Q-07	12.4294						GTEX-18A7A-1026-SM-7LT8B	8.112		TCGA-86-8074-01A-11R-2241-07	56.505
TCGA-60-2710-01A-01R-0851-07	12.2644						GTEX-18D9A-0226-SM-7KFSJ	5.67		TCGA-97-7937-01A-11R-2170-07	59.581
TCGA-66-2759-01A-01R-0851-07	36.2521						GTEX-18D9B-1026-SM-CNPO5	10.72		TCGA-97-8175-01A-11R-2287-07	3.9558
TCGA-68-8250-01A-11R-2296-07	6.4708						GTEX-18D9U-0526-SM-72D7C	9.078		TCGA-97-A4M7-01A-11R-A24X-07	10.4845
TCGA-22-5471-01A-01R-1635-07	24.8328						GTEX-18QFQ-0926-SM-7LG4V	3.779		TCGA-05-4420-01A-01R-1206-07	6.8518
TCGA-98-A538-01A-11R-A262-07	29.5753						GTEX-1A32A-0726-SM-731D4	15.12		TCGA-91-8497-01A-11R-2403-07	6.5085
TCGA-18-3417-01A-01R-1443-07	47.2589						GTEX-1A3MV-0526-SM-72D5A	5.23		TCGA-38-4632-01A-01R-1755-07	56.0228
TCGA-63-A5MS-01A-11R-A26W-07	19.697						GTEX-1A8FM-0826-SM-793D5	19.09		TCGA-75-6211-01A-11R-1755-07	39.6337
TCGA-39-5040-01A-21R-2125-07	228.987						GTEX-1A8G6-0726-SM-73KV5	6.211		TCGA-69-7979-01A-11R-2187-07	18.9887
TCGA-22-4609-01A-21R-2125-07	14.9923						GTEX-1AX8Z-5010-SM-AHZ33	3.753		TCGA-78-7163-01A-12R-2066-07	68.5533
TCGA-77-7463-01A-11R-2045-07	19.237						GTEX-1AX9I-0826-SM-73KUT	24.85		TCGA-86-7701-01A-11R-2170-07	40.0722
TCGA-77-8145-01A-11R-2247-07	24.2833						GTEX-1AX9J-1626-SM-73KUI	3.818		TCGA-67-3770-01A-01R-0946-07	5.6244
TCGA-22-5481-01A-31R-1949-07	3.254						GTEX-1AX9K-0826-SM-731F9	12.89		TCGA-38-4629-01A-02R-1206-07	81.6014
TCGA-58-A46J-01A-11R-A24H-07	3.4342						GTEX-1AYCT-0726-SM-7IGNG	5.306		TCGA-55-6972-01A-11R-1949-07	0.9
TCGA-66-2756-01A-01R-0851-07	50.0351						GTEX-1AYD5-1226-SM-7EWEP	6.471		TCGA-MP-A4TA-01A-21R-A24X-07	55.2716
TCGA-60-2695-01A-01R-0851-07	29.232						GTEX-1B8KZ-0526-SM-73KW2	5.752		TCGA-50-5931-01A-11R-1755-07	40.1963
TCGA-43-8118-01A-11R-2403-07	15.9056						GTEX-1B8L1-0626-SM-7EPHL	9.986		TCGA-55-7994-01A-11R-2187-07	7.1125
TCGA-66-2753-01A-01R-0980-07	51.6169						GTEX-1B8SF-0826-SM-73KW8	7.996		TCGA-55-7724-01A-11R-2170-07	17.4085
TCGA-NC-A5HG-01A-11R-A26W-07	8.3385						GTEX-1B932-0726-SM-731EY	4.911		TCGA-55-7725-01A-11R-2170-07	1.2611
TCGA-56-8305-01A-11R-2296-07	25.655						GTEX-1B933-0926-SM-9OSVH	6.255		TCGA-MP-A4SY-01A-21R-A24X-07	63.5111
TCGA-85-A4PA-01A-11R-A24Z-07	5.2406						GTEX-1B97I-0226-SM-73KVO	6.948		TCGA-97-7546-01A-11R-2039-07	22.5866
TCGA-52-7622-01A-11R-2125-07	17.8906						GTEX-1B996-0726-SM-7IGPI	10.96		TCGA-78-7154-01A-11R-2039-07	27.7596
TCGA-MF-A522-01A-11R-A262-07	8.9359						GTEX-1BAJH-1326-SM-7RHFS	22.14		TCGA-73-4659-01A-01R-1206-07	31.7104
TCGA-58-A46L-01A-11R-A24H-07	10.4132						GTEX-1C4CL-0826-SM-7EWEZ	4.713		TCGA-50-5068-01A-01R-1628-07	14.9329
TCGA-85-8664-01A-11R-2403-07	59.589						GTEX-1C64O-1226-SM-79OOC	3.242		TCGA-69-7980-01A-11R-2187-07	64.8813
TCGA-63-A5MV-01A-21R-A26W-07	22.88						GTEX-1C6VR-0626-SM-79OOY	15.07		TCGA-73-7498-01A-12R-2187-07	9.5788
TCGA-21-5784-01A-01R-1635-07	35.263						GTEX-1C6VS-1226-SM-79OO2	8.605		TCGA-86-8585-01A-11R-2403-07	52.4417
TCGA-22-5479-01A-31R-1949-07	31.9349						GTEX-1C6WA-0726-SM-7IGQ5	9.484		TCGA-78-7542-01A-21R-2066-07	85.9387
TCGA-33-AASJ-01A-11R-A405-07	1.9691						GTEX-1CAMQ-1026-SM-7EPIC	11.02		TCGA-05-4250-01A-01R-1107-07	107.135
TCGA-18-3414-01A-01R-0980-07	57.0241						GTEX-1CAV2-0626-SM-7P8QE	22.69		TCGA-44-6776-01A-11R-1858-07	4.4864
TCGA-77-8007-01A-11R-2187-07	50.2779						GTEX-1CB4F-0926-SM-7DHMJ	8.177		TCGA-38-4630-01A-01R-1206-07	25.2199
TCGA-NC-A5HH-01A-11R-A26W-07	66.5414						GTEX-1CB4I-2126-SM-793AG	4.732		TCGA-05-4418-01A-01R-1206-07	45.1669
TCGA-77-8150-01A-11R-2247-07	4.7417						GTEX-1CB4J-1726-SM-79OOL	9.265		TCGA-55-8085-01A-11R-2241-07	8.624
TCGA-56-8628-01A-11R-2403-07	32.1848						GTEX-1E1VI-0926-SM-7P8T3	8.786		TCGA-55-7995-01A-11R-2187-07	10.8781
TCGA-85-8277-01A-11R-2296-07	16.1317						GTEX-1E2YA-0926-SM-7MXUK	2.596		TCGA-55-6979-01A-11R-1949-07	47.5329
TCGA-34-2596-01A-01R-0851-07	9.8181						GTEX-1EKGG-1326-SM-7MXUM	29.46		TCGA-62-A472-01A-11R-A24H-07	16.6659
TCGA-43-5668-01A-01R-1635-07	6.3702						GTEX-1EMGI-1426-SM-7IGNQ	5.542		TCGA-55-8204-01A-11R-2241-07	58.6665
TCGA-39-5011-01A-01R-1443-07	22.5521						GTEX-1EN7A-0826-SM-7MKFV	19.05		TCGA-62-8398-01A-11R-2326-07	49.5547
TCGA-33-4547-01A-01R-1201-07	18.8529						GTEX-1EWIQ-0926-SM-7RHG7	29.45		TCGA-MP-A4TI-01A-21R-A24X-07	45.5942
TCGA-68-A59J-01A-21R-A26W-07	8.0683						GTEX-1EX96-0226-SM-7RHHR	9.695		TCGA-44-2656-01A-02R-0946-07	14.0089
TCGA-77-8140-01A-11R-2247-07	2.5656						GTEX-1F48J-0826-SM-9WPOD	15.17		TCGA-05-4390-01A-02R-1755-07	33.8696
TCGA-85-6175-01A-11R-1820-07	105.75						GTEX-1F5PK-0526-SM-7MXUA	9.468		TCGA-44-8120-01A-11R-2241-07	35.6873
TCGA-60-2726-01A-01R-0851-07	11.2692						GTEX-1F6I4-1026-SM-7P8PS	4.566		TCGA-O1-A52J-01A-11R-A262-07	6.2894
TCGA-66-2790-01A-01R-0980-07	61.0503						GTEX-1F6RS-0826-SM-7P8T9	9.275		TCGA-67-6217-01A-11R-1755-07	10.1063
TCGA-33-4538-01A-01R-1201-07	9.1379						GTEX-1F75B-1026-SM-9JGFS	7.08		TCGA-44-6146-01A-11R-1755-07	136.287
TCGA-22-4594-01A-01R-1201-07	13.8903						GTEX-1F75W-0626-SM-7PC13	6.643		TCGA-55-5899-01A-11R-1628-07	32.1284
TCGA-85-8582-01A-21R-2403-07	101.44						GTEX-1F7RK-0826-SM-7SB8V	6.963		TCGA-MP-A4TK-01A-11R-A24X-07	72.2094
TCGA-77-8131-01A-11R-2247-07	70.3349						GTEX-1F88F-0926-SM-7RHH8	16.81		TCGA-MN-A4N4-01A-12R-A24X-07	27.223
TCGA-98-A53A-01A-11R-A262-07	28.8799						GTEX-1FIGZ-0326-SM-7RHGT	16.73		TCGA-73-4666-01A-01R-1206-07	28.5092
TCGA-92-7341-01A-31R-2045-07	12.1898						GTEX-1GF9V-1026-SM-9KNW3	20.82		TCGA-L4-A4E6-01A-11R-A24H-07	4.1187
TCGA-79-5596-01A-31R-1949-07	8.6417						GTEX-1GF9X-0326-SM-7P8R9	4.891		TCGA-55-8207-01A-11R-2241-07	22.7117
TCGA-77-8144-01A-11R-2247-07	51.0401						GTEX-1GL5R-0526-SM-9WPOQ	6.724		TCGA-38-A44F-01A-11R-A24H-07	41.2788
TCGA-63-A5MU-01A-11R-A26W-07	18.1804						GTEX-1GMR2-0126-SM-9JGHC	8.452		TCGA-78-7536-01A-11R-2066-07	44.3762
TCGA-77-A5GH-01A-11R-A27Q-07	33.2036						GTEX-1GMR3-0226-SM-7RHIB	7.447		TCGA-05-4389-01A-01R-1206-07	8.2377
TCGA-34-8456-01A-21R-2326-07	11.8106						GTEX-1GMR8-1426-SM-7RHHL	4.836		TCGA-55-7281-01A-11R-2039-07	44.913
TCGA-63-A5MP-01A-11R-A26W-07	8.0399						GTEX-1GMRU-1426-SM-9WPPL	18.49		TCGA-97-7547-01A-11R-2039-07	44.4402
TCGA-94-7557-01A-11R-2125-07	35.437						GTEX-1GN1U-1026-SM-9WYUP	5.661		TCGA-62-8394-01A-11R-2326-07	8.1476
TCGA-22-4596-01A-01R-1201-07	21.9087						GTEX-1GN1W-1026-SM-9OSW2	14.96		TCGA-86-8668-01A-11R-2403-07	24.4799
TCGA-22-5480-01A-01R-1635-07	22.6727						GTEX-1GN2E-1526-SM-7P8TD	14.29		TCGA-50-5939-01A-11R-1628-07	55.6643
TCGA-85-8070-01A-11R-2247-07	2.3322						GTEX-1GN73-1026-SM-9KNV9	13.95		TCGA-38-7271-01A-11R-2039-07	15.5578
TCGA-94-7033-01A-11R-1949-07	61.6364						GTEX-1GPI7-1526-SM-9JGG8	6.478		TCGA-49-AARQ-01A-11R-A41B-07	7.7744
TCGA-66-2727-01A-01R-0980-07	17.2537						GTEX-1GTWX-0626-SM-9WYU1	6.992		TCGA-64-1678-01A-01R-0946-07	15.2947
TCGA-21-1072-01A-01R-0692-07	63.8377						GTEX-1GZ2Q-0726-SM-9KNVV	32.63		TCGA-49-AAR3-01A-11R-A41B-07	51.709
TCGA-85-A53L-01A-21R-A26W-07	17.9171						GTEX-1GZ4H-0426-SM-7MXV5	3.454		TCGA-05-4395-01A-01R-1206-07	49.9239
TCGA-46-6026-01A-11R-1820-07	5.9998						GTEX-1GZ4I-0726-SM-9QEHL	9.445		TCGA-44-A479-01A-31R-A24H-07	15.9223
TCGA-90-A59Q-01A-11R-A26W-07	22.2033						GTEX-1GZHY-0826-SM-9OSXT	12.5		TCGA-49-4514-01A-21R-1858-07	14.882
TCGA-34-5241-01A-01R-1443-07	40.8836						GTEX-1H11D-0726-SM-9OSWA	5.949		TCGA-62-A46S-01A-11R-A24H-07	21.8889
TCGA-34-5928-01A-11R-1820-07	56.19						GTEX-1H1CY-0626-SM-9KNVE	19.08		TCGA-55-A490-01A-11R-A466-07	23.1533
TCGA-22-4605-01A-21R-2125-07	20.8157						GTEX-1H1DG-1026-SM-9MQJS	3.774		TCGA-97-7938-01A-11R-2170-07	24.7484
TCGA-85-A4CN-01A-11R-A24H-07	8.8514						GTEX-1H1E6-0726-SM-9WPQ4	5.691		TCGA-55-8097-01A-11R-2241-07	17.3064
TCGA-O2-A52V-01A-31R-A262-07	25.1676						GTEX-1H1ZS-0826-SM-A9SMD	12.66		TCGA-55-8208-01A-11R-2241-07	39.9107
TCGA-21-1071-01A-01R-0692-07	34.9192						GTEX-1H23P-1026-SM-9QEHQ	9.722		TCGA-69-7974-01A-11R-2187-07	59.9318
TCGA-39-5022-01A-21R-1820-07	19.9712						GTEX-1H2FU-1226-SM-9KNVY	6.068		TCGA-55-6968-01A-11R-1949-07	23.6124
TCGA-21-1076-01A-01R-0692-07	12.5556						GTEX-1H3O1-0326-SM-9WPO8	6.324		TCGA-05-4415-01A-22R-1858-07	54.7603
TCGA-85-7699-01A-11R-2125-07	19.335						GTEX-1H3VY-1426-SM-9WPOB	9.35		TCGA-44-6145-01A-11R-1755-07	33.725
TCGA-33-AASB-01A-11R-A405-07	30.3122						GTEX-1HB9E-0726-SM-AHZ4L	4.005		TCGA-75-7030-01A-11R-1949-07	49.2498
TCGA-37-5819-01A-01R-1635-07	14.9425						GTEX-1HBPH-1326-SM-9WYSN	9.424		TCGA-44-7667-01A-31R-2066-07	3.2497
TCGA-85-8276-01A-11R-2296-07	10.9649						GTEX-1HBPM-0826-SM-9WYSP	4.43		TCGA-97-7553-01A-21R-2039-07	12.3266
TCGA-66-2789-01A-01R-0980-07	22.1992						GTEX-1HCU7-0926-SM-A96TK	8.939		TCGA-78-7150-01A-21R-2039-07	66.2803
TCGA-56-5898-01A-11R-1635-07	38.0065						GTEX-1HCUA-0226-SM-A8N88	2.493		TCGA-69-7763-01A-11R-2170-07	29.1611
TCGA-22-4601-01A-01R-1443-07	11.29						GTEX-1HCVE-0626-SM-A9SL2	7.218		TCGA-95-7947-01A-11R-2187-07	2.623
TCGA-56-A4ZK-01A-11R-A262-07	5.46						GTEX-1HFI6-0926-SM-9WPPV	2.645		TCGA-55-8089-01A-11R-2241-07	13.6754
TCGA-66-2771-01A-01R-0980-07	5.6818						GTEX-1HSKV-1126-SM-ADEIA	7.361		TCGA-86-7711-01A-11R-2066-07	8.3842
TCGA-85-A50M-01A-21R-A262-07	27.4952						GTEX-1HSMO-0926-SM-A96S7	21.91		TCGA-55-8621-01A-11R-2403-07	15.0591
TCGA-66-2765-01A-01R-0851-07	70.6324						GTEX-1HSMP-1326-SM-A96TR	3.857		TCGA-49-4501-01A-01R-1206-07	22.7445
TCGA-43-3394-01A-01R-0980-07	19.3761						GTEX-1HSMQ-0726-SM-B2LXY	3.932		TCGA-L9-A8F4-01A-11R-A39D-07	25.5687
TCGA-85-A513-01A-12R-A26W-07	8.7163						GTEX-1HT8W-1426-SM-CE6S2	11.27		TCGA-86-7953-01A-11R-2187-07	24.2264
TCGA-6A-AB49-01A-12R-A405-07	57.7001						GTEX-1I19N-0526-SM-A9G27	4.941		TCGA-38-4628-01A-01R-1206-07	30.0149
TCGA-39-5028-01A-01R-1443-07	46.6075						GTEX-1I1CD-0926-SM-CL55I	4.999		TCGA-55-A48Y-01A-11R-A24H-07	45.0282
TCGA-77-8139-01A-11R-2247-07	19.602						GTEX-1I1GP-0526-SM-ARL7G	24.82		TCGA-MP-A4T9-01A-11R-A24X-07	38.813
TCGA-43-3920-01A-01R-0980-07	83.6082						GTEX-1I1GQ-1126-SM-CNNQT	10.91		TCGA-91-6835-01A-11R-1858-07	47.4419
TCGA-22-5485-01A-01R-1635-07	16.2666						GTEX-1I1GR-0726-SM-B2LWL	14.02		TCGA-50-6590-01A-12R-1858-07	45.7501
TCGA-18-4083-01A-01R-1100-07	10.3017						GTEX-1I1GS-1426-SM-COH3W	6.184		TCGA-95-7039-01A-11R-1949-07	19.8935
TCGA-85-8350-01A-11R-2296-07	66.6901						GTEX-1I1GU-0526-SM-B2LX2	6.772		TCGA-55-8206-01A-11R-2241-07	7.9697
TCGA-60-2713-01A-01R-0851-07	27.3851						GTEX-1I1GV-0926-SM-B2LXM	24.98		TCGA-44-7661-01A-11R-2066-07	37.8179
TCGA-85-6560-01A-11R-1820-07	16.4516						GTEX-1I4MK-0326-SM-B2LWP	6.587		TCGA-J2-A4AD-01A-11R-A24H-07	20.6548
TCGA-33-6738-01A-11R-1949-07	7.3093						GTEX-1I6K6-0926-SM-AHZ2N	4.008		TCGA-75-6206-01A-11R-1755-07	15.7595
TCGA-56-8625-01A-11R-2403-07	22.0607						GTEX-1I6K7-1226-SM-B2LVS	3.665		TCGA-55-8616-01A-11R-2403-07	15.2581
TCGA-22-4604-01A-01R-1201-07	19.4464						GTEX-1ICLY-0926-SM-CM2RJ	27.74		TCGA-50-5051-01A-21R-1858-07	16.7647
TCGA-66-2780-01A-01R-0851-07	71.7561						GTEX-1ICLZ-0926-SM-CKZPQ	23.92		TCGA-97-A4M3-01A-11R-A24X-07	15.4894
TCGA-66-2793-01A-01R-1201-07	4.9119						GTEX-1IDJH-0726-SM-ARU7U	5.992		TCGA-97-7552-01A-11R-2039-07	58.1521
TCGA-90-7769-01A-11R-2125-07	2.7491						GTEX-1IDJI-0626-SM-C1YQD	5.477		TCGA-44-2657-01A-01R-1107-07	20.7439
TCGA-18-3419-01A-01R-0980-07	7.3287						GTEX-1IDJU-0226-SM-CKZOF	4.727		TCGA-97-8172-01A-11R-2287-07	10.4081
TCGA-NK-A5CX-01A-11R-A26W-07	37.336						GTEX-1IKJJ-0926-SM-A9G2L	14.83		TCGA-44-2662-01A-01R-A278-07	24.788
TCGA-34-2600-01A-01R-0851-07	5.174						GTEX-1IKK5-1926-SM-A9G2V	4.288		TCGA-91-6840-01A-11R-1949-07	11.596
TCGA-66-2777-01A-01R-1201-07	33.6728						GTEX-1IL2U-0926-SM-CKZOB	15.08		TCGA-55-7907-01A-11R-2170-07	16.1883
TCGA-70-6722-01A-11R-1820-07	63.0378						GTEX-1IL2V-0726-SM-ARZMB	12.15		TCGA-49-4510-01A-01R-1206-07	12.0085
TCGA-37-A5EM-01A-21R-A27Q-07	35.3467						GTEX-1IOXB-1126-SM-CNNQ5	28.95		TCGA-MP-A4SV-01A-11R-A24X-07	41.3405
TCGA-O2-A52W-01A-11R-A26W-07	10.8085						GTEX-1IY9M-1126-SM-A9SLV	5.795		TCGA-55-7726-01A-11R-2170-07	51.591
TCGA-96-A4JK-01A-11R-A24Z-07	11.5743						GTEX-1J1OQ-0926-SM-CJI34	8.113		TCGA-35-3615-01A-01R-0946-07	8.9065
TCGA-56-8503-01A-11R-2403-07	69.1078						GTEX-1J1R8-0226-SM-AHZ3C	4.697		TCGA-97-A4M6-01A-11R-A24X-07	47.9928
TCGA-34-5236-01A-21R-1820-07	61.753						GTEX-1J8EW-1026-SM-A96T7	14.44		TCGA-86-7955-01A-11R-2187-07	8.3298
TCGA-XC-AA0X-01A-32R-A405-07	11.2299						GTEX-1J8JJ-1126-SM-CL55P	13.21		TCGA-L9-A443-01A-12R-A24H-07	12.7707
TCGA-77-7338-01A-11R-2045-07	31.8589						GTEX-1J8QM-0526-SM-AHZ3Y	7.56		TCGA-53-7813-01A-11R-2170-07	17.9499
TCGA-85-A510-01A-11R-A26W-07	7.8177						GTEX-1JJE9-0926-SM-CNNP9	10.08		TCGA-55-A491-01A-11R-A24H-07	56.4709
TCGA-77-A5G6-01A-11R-A27Q-07	9.8402						GTEX-1JJEA-1126-SM-CKZOC	16.43		TCGA-86-8056-01A-11R-2241-07	12.1155
TCGA-56-8309-01A-11R-2296-07	6.3764						GTEX-1JK1U-1126-SM-CY8HK	3.265		TCGA-78-8655-01A-11R-2403-07	5.1985
TCGA-77-A5G1-01A-11R-A27Q-07	167.105						GTEX-1JKYN-2126-SM-ARU8W	7.005		TCGA-44-6147-01A-11R-1755-07	26.5963
TCGA-85-8354-01A-31R-2326-07	7.7298						GTEX-1JMLX-0926-SM-CNNPQ	9.019		TCGA-L9-A444-01A-21R-A24H-07	15.2873
TCGA-22-5473-01A-01R-1635-07	33.8535						GTEX-1JMOU-0526-SM-CNNPE	14		TCGA-86-8055-01A-11R-2241-07	48.2347
TCGA-63-A5MB-01A-11R-A26W-07	16.723						GTEX-1JMPZ-1126-SM-ARU8X	7.162		TCGA-55-6970-01A-11R-1949-07	27.6665
TCGA-22-1002-01A-01R-0692-07	26.1954						GTEX-1JMQI-1126-SM-ARZN2	7.656		TCGA-49-6745-01A-11R-1858-07	53.1625
TCGA-66-2767-01A-01R-0851-07	11.1085						GTEX-1JMQJ-2126-SM-CNPPA	4.949		TCGA-05-4405-01A-21R-1858-07	45.4815
TCGA-60-2707-01A-01R-0851-07	54.0035						GTEX-1JMQL-1126-SM-CKZOP	14.69		TCGA-MP-A4TH-01A-31R-A262-07	9.2525
TCGA-85-A511-01A-21R-A262-07	34.8353						GTEX-1JN6P-0726-SM-ARZN7	8.08		TCGA-99-7458-01A-11R-2039-07	22.1998
TCGA-98-A539-01A-31R-A262-07	34.2611						GTEX-1JN76-0826-SM-C1YRK	2.604		TCGA-55-8508-01A-11R-2403-07	23.5529
TCGA-22-1005-01A-01R-0692-07	18.54						GTEX-1K2DU-0526-SM-D4P2Y	9.426		TCGA-55-1594-01A-01R-0946-07	5.6683
TCGA-77-8138-01A-11R-2247-07	180.616						GTEX-1K9T9-0926-SM-D3L9C	9.927		TCGA-44-7669-01A-21R-2066-07	21.8807
TCGA-52-7811-01A-11R-2125-07	66.6959						GTEX-1KAFJ-0326-SM-DHXJG	5.526		TCGA-49-6742-01A-11R-1858-07	44.6619
TCGA-77-7138-01A-41R-2045-07	25.8349						GTEX-1KANB-1026-SM-D3L9F	6.433		TCGA-86-6562-01A-11R-1755-07	14.0046
TCGA-NC-A5HF-01A-11R-A26W-07	58.4107						GTEX-1KD4Q-0926-SM-CXZKI	18.98		TCGA-95-7944-01A-11R-2187-07	36.7423
TCGA-77-8009-01A-11R-2187-07	22.2183						GTEX-1KD5A-1126-SM-CXZK6	3.782		TCGA-05-4398-01A-01R-1206-07	34.0033
TCGA-58-A46M-01A-11R-A24H-07	20.6937						GTEX-1KWVE-0426-SM-DHXJX	11.25		TCGA-78-7161-01A-11R-2039-07	67.2289
TCGA-21-5782-01A-01R-1635-07	30.5545						GTEX-1KXAM-0426-SM-DHXKG	3.653		TCGA-50-5933-01A-11R-1755-07	60.3785
TCGA-18-3408-01A-01R-0980-07	15.4463						GTEX-1L5NE-0726-SM-CXZKQ	4.423		TCGA-55-7728-01A-11R-2187-07	41.8407
TCGA-43-7656-01A-11R-2125-07	15.8928						GTEX-1LB8K-0826-SM-D4P41	19.71		TCGA-55-8087-01A-11R-2241-07	13.1246
TCGA-77-8153-01A-11R-2403-07	20.4333						GTEX-1LC47-1126-SM-D4P43	9.269		TCGA-91-7771-01A-11R-2170-07	30.8629
TCGA-90-7766-01A-21R-2125-07	3.2171						GTEX-1LG7Y-0826-SM-E9TJX	8.09		TCGA-67-6216-01A-11R-1755-07	37.7888
TCGA-94-8035-01A-11R-2247-07	20.0719						GTEX-1LGRB-0226-SM-CNPQK	7.902		TCGA-95-A4VP-01A-21R-A262-07	43.5192
TCGA-56-6545-01A-11R-1820-07	50.2855						GTEX-1LSVX-0626-SM-E9U59	13		TCGA-73-4675-01A-01R-1206-07	13.4667
TCGA-34-5239-01A-21R-1820-07	42.5762						GTEX-1LVAN-1126-SM-CNNRE	3.563		TCGA-64-1676-01A-01R-0946-07	49.3811
TCGA-43-2576-01A-01R-A32Z-07	62.8426						GTEX-1LVAO-1226-SM-DIPGB	24.39		TCGA-55-6981-01A-11R-1949-07	35.1396
TCGA-66-2768-01A-01R-0851-07	122.564						GTEX-1M4P7-0826-SM-E9TJR	6.21		TCGA-75-5147-01A-01R-1628-07	21.1138
TCGA-98-8023-01A-11R-2247-07	13.2664						GTEX-1MA7X-0626-SM-E9TJI	29.62		TCGA-L9-A7SV-01A-11R-A39D-07	4.1449
TCGA-18-3412-01A-01R-0980-07	11.566						GTEX-1MCC2-0726-SM-EV7AL	5.471		TCGA-78-7160-01A-11R-2039-07	34.5134
TCGA-85-7710-01A-11R-2125-07	66.2097						GTEX-1MGNQ-0826-SM-EVR41	6.239		TCGA-55-1595-01A-01R-0946-07	38.9993
TCGA-85-7844-01A-11R-2125-07	23.8281						GTEX-1MJIX-0626-SM-DTX8V	6.73		TCGA-62-8402-01A-11R-2326-07	2.8589
TCGA-85-6798-01A-11R-1949-07	7.2516						GTEX-1MJK2-1126-SM-E9TJ7	10.68		TCGA-78-8648-01A-11R-2403-07	32.8478
TCGA-22-5472-01A-01R-1635-07	29.1824						GTEX-1N2DW-1126-SM-EVR59	8.551		TCGA-80-5607-01A-31R-1949-07	7.8842
TCGA-77-8148-01A-11R-2247-07	23.4416						GTEX-1NSGN-1626-SM-EXOJF	4.22		TCGA-55-A57B-01A-12R-A39D-07	11.8279
TCGA-58-8386-01A-11R-2296-07	50.1267						GTEX-1NV5F-0926-SM-DTX8N	4.71		TCGA-38-6178-01A-11R-1755-07	55.7678
TCGA-77-8143-01A-11R-2247-07	40.1685						GTEX-1OJC3-0726-SM-DTX92	9.297		TCGA-78-7535-01A-11R-2066-07	34.0199
TCGA-33-AAS8-01A-11R-A405-07	16.2796						GTEX-1OJC4-0626-SM-DTXEY	3.758		TCGA-55-6986-01A-11R-1949-07	6.2804
TCGA-22-4591-01A-01R-1201-07	3.667						GTEX-1P4AB-1026-SM-DTXES	14.39		TCGA-91-6849-01A-11R-1949-07	22.655
TCGA-58-A46K-01A-11R-A24H-07	15.873						GTEX-1PIIG-1826-SM-DTX7N	10.82		TCGA-55-7903-01A-11R-2170-07	24.5145
TCGA-18-5595-01A-01R-1635-07	46.6892						GTEX-1PPGY-1826-SM-EXOJ8	11.2		TCGA-55-A493-01A-11R-A24H-07	91.7631
TCGA-66-2794-01A-01R-1201-07	27.4301						GTEX-1PPH7-0226-SM-E76Q1	7.02		TCGA-86-8280-01A-11R-2287-07	22.6016
TCGA-58-8390-01A-11R-2326-07	51.9648						GTEX-1PWST-0826-SM-DTXF1	4.661		TCGA-91-6828-01A-11R-1858-07	45.2344
TCGA-66-2773-01A-01R-1201-07	37.4718						GTEX-1QAET-0426-SM-EXUSM	5.888		TCGA-55-A48X-01A-11R-A24H-07	37.461
TCGA-43-A474-01A-11R-A24H-07	15.5312						GTEX-1QCLY-1026-SM-EWRNI	7.065		TCGA-50-5932-01A-11R-1755-07	51.0982
TCGA-60-2714-01A-01R-0851-07	3.7809						GTEX-1QEPI-0826-SM-DTX9B	11.92		TCGA-NJ-A55O-01A-11R-A262-07	21.9104
TCGA-46-3766-01A-01R-0980-07	44.0701						GTEX-1QMI2-0926-SM-DTX7S	16.68		TCGA-44-3917-01A-01R-A278-07	2.4351
TCGA-60-2725-01A-01R-1201-07	22.0974						GTEX-1QP29-1226-SM-E6CQ1	8.665		TCGA-05-5423-01A-01R-1628-07	11.9864
TCGA-34-7107-01A-11R-1949-07	19.6239						GTEX-1QP2A-1226-SM-EVR3I	6.682		TCGA-05-5420-01A-01R-1628-07	14.0016
TCGA-66-2783-01A-01R-1201-07	15.2656						GTEX-1R9PM-0426-SM-EVR3P	5.528		TCGA-62-A46Y-01A-11R-A24H-07	14.7749
TCGA-85-A50Z-01A-21R-A262-07	48.7256						GTEX-1RAZQ-1026-SM-EAZ4R	8.19		TCGA-05-4384-01A-01R-1755-07	13.6722
TCGA-43-A56U-01A-11R-A26W-07	19.1948						GTEX-1RAZR-0726-SM-EV7BA	5.666		TCGA-97-A4M1-01A-11R-A24X-07	3.6913
TCGA-63-A5MR-01A-31R-A27Q-07	95.1144						GTEX-1RAZS-2226-SM-E8VMU	9.391		TCGA-95-7567-01A-11R-2066-07	30.1714
TCGA-37-4129-01A-01R-1100-07	3.7409						GTEX-1RDX4-1626-SM-EVR53	24.07		TCGA-55-7910-01A-11R-2170-07	26.857
TCGA-98-7454-01A-11R-2045-07	42.3143						GTEX-1RLM8-0626-SM-E76OW	3.73		TCGA-55-8619-01A-11R-2403-07	24.375
TCGA-34-A5IX-01A-12R-A27Q-07	32.293						GTEX-1RNSC-1226-SM-E9U52	9.516		TCGA-55-8302-01A-11R-2326-07	117.975
TCGA-85-8048-01A-11R-2247-07	23.7042						GTEX-1RQED-1026-SM-EVYCT	8.749		TCGA-MN-A4N5-01A-11R-A24X-07	49.7118
TCGA-85-8071-01A-11R-2247-07	10.6411						GTEX-1S5VW-0926-SM-EWRNU	11.17		TCGA-95-A4VK-01A-11R-A262-07	55.7681
TCGA-NC-A5HQ-01A-11R-A26W-07	17.2685						GTEX-1S82P-0826-SM-EVR4P	3.152		TCGA-95-8494-01A-11R-2326-07	22.7872
TCGA-60-2722-01A-01R-0851-07	2.657						GTEX-N7MS-0926-SM-2HMIZ	7.541		TCGA-75-7027-01A-11R-1949-07	68.1496
TCGA-18-5592-01A-01R-1635-07	27.4006						GTEX-N7MT-0126-SM-2D7VT	15.95		TCGA-64-5779-01A-01R-1628-07	24.0124
TCGA-56-8623-01A-11R-A28V-07	10.2904						GTEX-NFK9-1026-SM-2HMK1	8.984		TCGA-49-4505-01A-01R-1206-07	19.2578
TCGA-43-6773-01A-41R-1949-07	15.2168						GTEX-NPJ8-0326-SM-2D7VV	8.191		TCGA-55-1592-01A-01R-0946-07	8.3615
TCGA-85-A5B5-01A-21R-A26W-07	11.1252						GTEX-O5YT-0526-SM-32PK8	4.701		TCGA-05-4397-01A-01R-1206-07	5.8544
TCGA-56-8082-01A-11R-2247-07	2.2652						GTEX-O5YV-0526-SM-2I5GE	9.356		TCGA-44-2665-01A-01R-0946-07	105.757
TCGA-34-5234-01A-01R-1635-07	38.3257						GTEX-O5YW-0526-SM-2YUMX	4.429		TCGA-55-A48Z-01A-12R-A24X-07	32.5
TCGA-77-7140-01A-41R-2045-07	2.6218						GTEX-OHPL-0526-SM-3NM8U	10.58		TCGA-86-8359-01A-11R-2326-07	55.5246
TCGA-21-1083-01A-01R-0692-07	17.5797						GTEX-OHPM-0526-SM-2YUMJ	6.807		TCGA-97-8547-01A-11R-2403-07	36.6101
TCGA-77-8128-01A-11R-2247-07	17.4752						GTEX-OIZF-0526-SM-7MXVM	4.242		TCGA-75-6212-01A-11R-1755-07	2.4015
TCGA-66-2770-01A-01R-0851-07	17.1438						GTEX-OIZG-0526-SM-2HMLF	6.093		TCGA-75-7031-01A-11R-1949-07	7.376
TCGA-66-2791-01A-01R-0980-07	20.6778						GTEX-OIZH-0526-SM-2HMKV	7.406		TCGA-44-3396-01A-01R-1206-07	11.8167
TCGA-18-3406-01A-01R-0980-07	16.9523						GTEX-OIZI-1026-SM-3NB1K	9.603		TCGA-86-8281-01A-11R-2287-07	11.4113
TCGA-94-A5I4-01A-11R-A26W-07	16.546						GTEX-OOBJ-0526-SM-48TDK	5.239		TCGA-44-6775-01A-11R-A278-07	44.7408
TCGA-52-7812-01A-11R-2125-07	23.3232						GTEX-OOBK-0526-SM-2HMJJ	10.01		TCGA-62-8397-01A-11R-2326-07	4.6659
TCGA-18-3409-01A-01R-0980-07	152.446						GTEX-OXRK-0926-SM-2HMKP	8.64		TCGA-J2-A4AG-01A-11R-A24H-07	69.9592
TCGA-33-A4WN-01A-11R-A262-07	9.8727						GTEX-OXRL-0526-SM-2I3EZ	5.587		TCGA-44-6775-01A-11R-1858-07	53.6912
TCGA-66-2792-01A-01R-0980-07	10.0119						GTEX-OXRN-0526-SM-2I5EN	5.359		TCGA-78-7152-01A-11R-2039-07	22.2915
TCGA-92-8064-01A-11R-2247-07	12.3942						GTEX-OXRO-0326-SM-33HBM	4.409		TCGA-93-7348-01A-21R-2039-07	28.745
TCGA-56-8083-01A-11R-2247-07	26.7885						GTEX-OXRP-0526-SM-2I3EW	31.08		TCGA-64-5775-01A-01R-1628-07	1.9131
TCGA-63-6202-01A-11R-1820-07	52.8118						GTEX-P44H-1126-SM-48TBU	3.888		TCGA-78-7153-01A-11R-2039-07	11.4297
TCGA-39-5024-01A-21R-1820-07	46.4758						GTEX-P4PP-0526-SM-2HMKE	11.77		TCGA-78-7149-01A-11R-2039-07	12.6236
TCGA-63-A5MG-01A-12R-A27Q-07	30.0136						GTEX-P4PQ-0526-SM-2HMKR	4.887		TCGA-MP-A4T8-01A-11R-A24X-07	56.0396
TCGA-22-5492-01A-01R-1635-07	30.7314						GTEX-P4QS-0526-SM-2I3ET	4.253		TCGA-44-2661-01A-01R-1107-07	25.5173
TCGA-51-4081-01A-01R-1100-07	12.1388						GTEX-P4QT-0526-SM-2I3EX	5.345		TCGA-73-4658-01A-01R-1755-07	94.6295
TCGA-21-A5DI-01A-31R-A26W-07	66.2964						GTEX-P78B-0926-SM-2I5FA	3.228		TCGA-44-6778-01A-11R-1858-07	2.73
TCGA-66-2758-01A-02R-0851-07	5.9451						GTEX-PLZ4-0726-SM-2TC6Q	11.15		TCGA-44-7670-01A-11R-2066-07	42.6903
TCGA-85-6561-01A-11R-1820-07	17.7078						GTEX-PLZ5-0726-SM-2I5F9	4.049		TCGA-55-8205-01A-11R-2241-07	39.0141
TCGA-60-2721-01A-01R-0851-07	6.4856						GTEX-PLZ6-0426-SM-5IJDW	5.834		TCGA-55-8512-01A-11R-2403-07	17.7544
TCGA-98-8021-01A-11R-2247-07	33.8175						GTEX-POMQ-0526-SM-3GADD	5.978		TCGA-55-8203-01A-11R-2241-07	53.545
TCGA-77-6842-01A-11R-1949-07	9.2941						GTEX-POYW-1226-SM-2XCEP	5.884		TCGA-78-8660-01A-11R-2403-07	4.1373
TCGA-90-7964-01A-21R-2187-07	23.1271						GTEX-PSDG-1126-SM-2S1ON	4.125		TCGA-44-A47B-01A-11R-A24H-07	5.3395
TCGA-56-A62T-01A-11R-A405-07	119.383						GTEX-PVOW-1026-SM-2XCF9	6.266		TCGA-50-5946-01A-11R-1755-07	6.7894
TCGA-33-4583-01A-01R-1443-07	31.2231						GTEX-PW2O-0526-SM-2I3DX	6.069		TCGA-38-4631-01A-01R-1755-07	18.5821
TCGA-94-A5I6-01A-21R-A27Q-07	19.8696						GTEX-PX3G-0526-SM-2I3EM	6.604		TCGA-64-5778-01A-01R-1628-07	27.1215
TCGA-NC-A5HI-01A-11R-A26W-07	3.5805						GTEX-Q2AG-1026-SM-33HBW	4.662		TCGA-86-7954-01A-11R-2187-07	46.444
TCGA-63-A5MM-01A-11R-A26W-07	51.0901						GTEX-Q2AH-0426-SM-2I3EP	9.649		TCGA-50-5066-01A-01R-1628-07	27.8484
TCGA-46-3768-01A-01R-0980-07	4.181						GTEX-Q734-0626-SM-2I3EF	3.75		TCGA-55-6543-01A-11R-1755-07	52.7896
TCGA-63-7023-01A-11R-1949-07	14.5916						GTEX-QCQG-0326-SM-2I3ES	5.921		TCGA-73-7499-01A-11R-2187-07	12.6944
TCGA-18-4721-01A-01R-1443-07	10.6152						GTEX-QDT8-0926-SM-32PL2	4.365		TCGA-44-3918-01A-01R-1107-07	33.4447
TCGA-37-4135-01A-01R-1100-07	7.3955						GTEX-QDVJ-0926-SM-2I5FU	7.017		TCGA-62-8399-01A-21R-2326-07	39.5899
TCGA-98-A53B-01A-11R-A262-07	62.1436						GTEX-QDVN-0726-SM-4B64L	5.832		TCGA-49-AAR0-01A-21R-A39D-07	10.7445
TCGA-96-7545-01A-21R-2045-07	10.6582						GTEX-QEG4-0526-SM-48TZD	6.463		TCGA-55-7283-01A-11R-2039-07	30.0279
TCGA-60-2723-01A-01R-0851-07	15.6456						GTEX-QEG5-1126-SM-33HC2	4.187		TCGA-75-6205-01A-11R-1755-07	13.4898
TCGA-63-A5MH-01A-12R-A27Q-07	38.2279						GTEX-QEL4-0826-SM-3GAF2	6.816		TCGA-50-6593-01A-11R-1755-07	36.0064
TCGA-37-4132-01A-01R-1100-07	5.6249						GTEX-QESD-0626-SM-2I5G4	11.96		TCGA-50-8459-01A-11R-2326-07	55.3338
TCGA-85-7697-01A-11R-2125-07	13.7318						GTEX-QMR6-1926-SM-32PL9	5.222		TCGA-44-3918-01A-01R-A278-07	20.9405
TCGA-85-8072-01A-31R-2247-07	5.762						GTEX-QMRM-0826-SM-3NB33	8.87		TCGA-67-3774-01A-01R-0946-07	16.3084
TCGA-22-1012-01A-01R-0692-07	10.4176						GTEX-QV44-0926-SM-2S1RH	16.64		TCGA-49-AAQV-01A-11R-A39D-07	43.7618
TCGA-37-4130-01A-01R-1100-07	4.6704						GTEX-QVUS-2026-SM-EYYW9	10.57		TCGA-38-4626-01A-01R-1206-07	13.7559
TCGA-63-A5MW-01A-11R-A26W-07	64.4258						GTEX-QXCU-0626-SM-2TC69	9.8		TCGA-95-7562-01A-11R-2241-07	30.0634
TCGA-21-1079-01A-01R-0692-07	156.859						GTEX-R3RS-1026-SM-3GADF	11.97		TCGA-69-7760-01A-11R-2170-07	34.8626
TCGA-85-8355-01A-11R-2296-07	8.4062						GTEX-R55C-0526-SM-3GIKA	6.167		TCGA-71-8520-01A-11R-2403-07	16.4777
TCGA-60-2704-01A-11R-2045-07	28.2469						GTEX-R55D-0926-SM-3GAEU	5.957		TCGA-55-8614-01A-11R-2403-07	125.888
TCGA-39-5031-01A-01R-1443-07	19.9295						GTEX-R55G-0826-SM-2TC5U	6.842		TCGA-55-7574-01A-11R-2039-07	46.3932
TCGA-LA-A7SW-01A-11R-A405-07	65.415						GTEX-REY6-0426-SM-2TF5G	7.878		TCGA-50-5935-01A-11R-1755-07	25.3545
TCGA-85-8666-01A-11R-2403-07	40.3299						GTEX-RM2N-0426-SM-2TF4T	6.981		TCGA-95-7043-01A-11R-1949-07	4.907
TCGA-56-5897-01A-11R-1635-07	53.5168						GTEX-RN64-1226-SM-2TC6E	6.431		TCGA-97-7941-01A-11R-2187-07	33.2485
TCGA-90-6837-01A-11R-1949-07	15.3968						GTEX-RNOR-0726-SM-2TF5I	18.87		TCGA-44-7660-01A-11R-2066-07	8.4924
TCGA-96-A4JL-01A-11R-A24Z-07	6.4415						GTEX-RTLS-0926-SM-2TF5X	5.855		TCGA-MP-A4T7-01A-11R-A24X-07	54.7662
TCGA-21-1081-01A-01R-0692-07	18.6803						GTEX-RU1J-0126-SM-2TF6Y	7.89		TCGA-55-6971-01A-11R-1949-07	7.2691
TCGA-56-A49D-01A-11R-A24H-07	5.2951						GTEX-RU72-0526-SM-2TF5Z	7.218		TCGA-78-7155-01A-11R-2039-07	11.7044
TCGA-56-7731-01A-11R-2125-07	29.9346						GTEX-RUSQ-0626-SM-2TF5V	10.27		TCGA-MP-A4TE-01A-22R-A466-07	22.1214
TCGA-66-2800-01A-01R-1201-07	11.3397						GTEX-RVPV-1726-SM-2NKAQ	21.83		TCGA-95-A4VN-01A-11R-A262-07	30.5358
TCGA-98-A53D-01A-32R-A262-07	42.7437						GTEX-RWS6-0226-SM-2XCA9	4.88		TCGA-93-8067-01A-11R-2287-07	42.7717
TCGA-77-8146-01A-11R-2247-07	43.0845						GTEX-RWSA-1126-SM-2XCAZ	9.515		TCGA-J2-8194-01A-11R-2241-07	22.1001
TCGA-18-3421-01A-01R-0980-07	30.1458						GTEX-S32W-0326-SM-2XCBI	4.399		TCGA-55-8510-01A-11R-2403-07	12.7709
TCGA-77-A5GA-01A-11R-A27Q-07	9.4306						GTEX-S33H-0626-SM-2XCBJ	12.47		TCGA-44-5643-01A-01R-1628-07	8.4291
TCGA-O2-A52S-01A-11R-A262-07	13.8577						GTEX-S341-0326-SM-2XCAU	10.26		TCGA-86-7713-01A-11R-2066-07	21.222
TCGA-56-8307-01A-11R-2296-07	2.3696						GTEX-S3LF-1126-SM-EVR33	13.37		TCGA-NJ-A55R-01A-11R-A262-07	18.7421
TCGA-66-2734-01A-01R-0980-07	60.6624						GTEX-S7SE-0926-SM-2XCD6	8.495		TCGA-50-5044-01A-21R-1858-07	8.8537
TCGA-34-5929-01A-11R-1820-07	8.0258						GTEX-SE5C-0526-SM-2XCE1	8.83		TCGA-64-5774-01A-01R-1628-07	58.7925
TCGA-21-5783-01A-41R-2187-07	120.935						GTEX-SIU8-0926-SM-COH1X	7.149		TCGA-55-6712-01A-11R-1858-07	28.7728
TCGA-46-3767-01A-01R-0980-07	76.1522						GTEX-SJXC-1026-SM-EYYVA	8.49		TCGA-44-2659-01A-01R-0946-07	8.9816
TCGA-66-2755-01A-01R-0851-07	9.4891						GTEX-SN8G-0926-SM-4DM5I	10.13		TCGA-4B-A93V-01A-11R-A39D-07	22.2372
TCGA-43-2581-01A-01R-0851-07	99.9669						GTEX-SNOS-0426-SM-32PMH	5.946		TCGA-86-8076-01A-31R-2241-07	16.7335
TCGA-66-2754-01A-01R-0980-07	31.9909						GTEX-SUCS-0626-SM-32PM5	4.173		TCGA-83-5908-01A-21R-2287-07	126.943
TCGA-52-7810-01A-11R-2125-07	60.9831						GTEX-T2IS-0526-SM-32QP9	3.954		TCGA-44-A4SS-01A-11R-A24X-07	12.2967
TCGA-33-4533-01A-01R-1201-07	64.6727						GTEX-T5JC-0826-SM-32PMC	8.602		TCGA-L4-A4E5-01A-11R-A24X-07	10.2669
TCGA-56-7222-01A-11R-2045-07	64.317						GTEX-T6MN-0826-SM-32PM4	12.32		TCGA-97-8171-01A-11R-2287-07	2.7153
TCGA-60-2724-01A-01R-0851-07	29.4963						GTEX-T6MO-0426-SM-32QOI	13.11		TCGA-93-A4JP-01A-11R-A24X-07	10.8868
TCGA-77-6845-01A-11R-1949-07	6.658						GTEX-T8EM-0326-SM-3DB7F	7.781		TCGA-S2-AA1A-01A-12R-A39D-07	18.7594
TCGA-77-7337-01A-21R-2045-07	53.0457						GTEX-TML8-0326-SM-4GICN	3.221		TCGA-55-6978-01A-11R-1949-07	103.708
TCGA-98-A53I-01A-31R-A262-07	4.666						GTEX-TMMY-0926-SM-4TT1Z	5.131		TCGA-78-7146-01A-11R-2039-07	79.6276
TCGA-66-2742-01A-01R-0980-07	18.9754						GTEX-TSE9-0726-SM-3DB8C	5.911		TCGA-MP-A4TD-01A-32R-A262-07	27.2121
TCGA-85-8353-01A-21R-2296-07	34.687						GTEX-U3ZH-0526-SM-3DB75	4.075		TCGA-50-5930-01A-11R-1755-07	39.4205
TCGA-39-5021-01A-01R-1443-07	9.7357						GTEX-U3ZM-0426-SM-3DB73	8.812		TCGA-64-5781-01A-01R-1628-07	40.7788
TCGA-NC-A5HT-01A-11R-A26W-07	11.4057						GTEX-U3ZN-0626-SM-3DB7U	5.207		TCGA-78-7159-01A-11R-2039-07	56.6856
TCGA-22-A5C4-01A-12R-A27Q-07	29.7342						GTEX-U412-0826-SM-3DB9K	7.068		TCGA-69-8254-01A-11R-2287-07	6.4344
TCGA-63-A5MJ-01A-11R-A27Q-07	57.6658						GTEX-U8T8-2226-SM-3DB95	5.718		TCGA-75-5126-01A-01R-1755-07	58.0357
TCGA-66-2786-01A-01R-0851-07	64.5815						GTEX-U8XE-1426-SM-3DB8Q	6.607		TCGA-50-7109-01A-11R-2039-07	17.672
TCGA-85-8479-01A-11R-2326-07	75.4591						GTEX-UJHI-0726-SM-3DB92	5.251		TCGA-05-5428-01A-01R-1628-07	6.8595
TCGA-56-7580-01A-11R-2045-07	4.6707						GTEX-UJMC-0726-SM-3GADX	7.767		TCGA-49-4512-01A-21R-1858-07	28.4931
TCGA-NK-A7XE-01A-12R-A405-07	33.2999						GTEX-UPJH-0826-SM-4WKFD	15.45		TCGA-NJ-A4YP-01A-11R-A262-07	73.3391
TCGA-56-A5DR-01A-11R-A27Q-07	22.03						GTEX-UPK5-1126-SM-3GAEJ	11.17		TCGA-49-AAR2-01A-11R-A39D-07	8.1637
TCGA-56-7221-01A-11R-2045-07	5.6076						GTEX-V1D1-0826-SM-3P5ZA	5.167		TCGA-50-5045-01A-01R-1628-07	38.465
TCGA-43-6770-01A-11R-1820-07	25.746						GTEX-VJWN-1326-SM-EVR2Z	3.723		TCGA-44-8119-01A-11R-2241-07	79.6393
TCGA-34-2608-01A-02R-0851-07	53.5949						GTEX-VJYA-0326-SM-3GAEX	5.223		TCGA-44-8117-01A-11R-2241-07	6.4521
TCGA-66-2766-01A-01R-0851-07	63.2795						GTEX-VUSG-0926-SM-3GIK6	9.301		TCGA-05-4425-01A-01R-1755-07	24.1191
TCGA-33-4566-01A-01R-1443-07	33.944						GTEX-W5X1-0526-SM-3GILH	3.225		TCGA-55-1596-01A-01R-0946-07	40.277
TCGA-33-AASD-01A-11R-A405-07	82.7922						GTEX-WFG7-0526-SM-3GIKI	10.49		TCGA-91-6836-01A-21R-1858-07	68.7395
TCGA-33-4589-01A-01R-1443-07	41.2333						GTEX-WFG8-0926-SM-3GIKJ	6.036		TCGA-49-4488-01A-01R-1755-07	13.9076
TCGA-34-5232-01A-21R-1820-07	10.4126						GTEX-WFJO-0326-SM-3GIL3	4.309		TCGA-99-8032-01A-11R-2241-07	38.7496
TCGA-22-4613-01A-01R-1443-07	8.645						GTEX-WFON-0426-SM-3GIL4	4.868		TCGA-49-6743-01A-11R-1858-07	35.2634
TCGA-37-4141-01A-02R-1100-07	14.6359						GTEX-WH7G-0726-SM-3NMBM	4.853		TCGA-44-7662-01A-11R-2066-07	80.7254
TCGA-77-6844-01A-11R-1949-07	9.2816						GTEX-WHPG-1426-SM-3NMBB	6.003		TCGA-44-2655-01A-01R-0946-07	20.0744
TCGA-O2-A52N-01A-11R-A26W-07	76.2991						GTEX-WHSB-0326-SM-5FQSD	8.541		TCGA-86-8673-01A-11R-2403-07	51.0196
TCGA-58-8392-01A-11R-2326-07	10.7548						GTEX-WK11-0526-SM-3NB3O	6.925		TCGA-MP-A4TF-01A-11R-A262-07	35.0908
TCGA-NC-A5HP-01A-11R-A26W-07	34.9985						GTEX-WOFM-0126-SM-3MJFE	7.846		TCGA-67-6215-01A-11R-1755-07	33.2829
TCGA-21-1082-01A-01R-0692-07	10.2973						GTEX-WRHU-0226-SM-3MJFV	5.196		TCGA-55-7911-01A-11R-2170-07	51.3727
TCGA-77-A5G7-01B-11R-A27Q-07	8.76						GTEX-WVJS-0826-SM-4MVNR	9.694		TCGA-75-6214-01A-41R-1949-07	25.8379
TCGA-56-7823-01B-11R-2247-07	8.4617						GTEX-WWYW-0926-SM-3NB2Z	12.28		TCGA-05-4244-01A-01R-1107-07	49.9929
TCGA-68-7757-01B-11R-2296-07	22.639						GTEX-WY7C-0426-SM-3NB3C	6.507		TCGA-73-4677-01A-01R-1206-07	7.1316
TCGA-77-A5GB-01B-11R-A27Q-07	42.3919						GTEX-WYBS-1126-SM-3NMAM	8.583		TCGA-97-7554-01A-11R-2039-07	9.4606
TCGA-77-A5G8-01B-11R-A27Q-07	13.8466						GTEX-WYJK-0826-SM-3NM8Y	10.55		TCGA-05-4426-01A-01R-1206-07	67.7148
							GTEX-WYVS-0526-SM-3NM9W	7.878		TCGA-97-8176-01A-11R-2403-07	19.4288
							GTEX-WZTO-0426-SM-3NM99	8.264		TCGA-05-4382-01A-01R-1206-07	41.9322
							GTEX-X15G-0626-SM-EVR32	5.971		TCGA-J2-A4AE-01A-21R-A24H-07	4.4607
							GTEX-X261-1026-SM-3NMDL	11.35		TCGA-73-4670-01A-01R-1206-07	76.4272
							GTEX-X3Y1-0626-SM-3P5YS	9.865		TCGA-44-2668-01A-01R-0946-07	171.327
							GTEX-X4EO-0926-SM-3P5Z2	18.2		TCGA-55-8506-01A-11R-2403-07	44.7792
							GTEX-X4EP-0526-SM-3P5YW	5.85		TCGA-50-6597-01A-11R-1858-07	3.118
							GTEX-X4LF-0526-SM-3NMB6	6.19		TCGA-44-3398-01A-01R-1107-07	27.3424
							GTEX-X4XX-1026-SM-4QARO	15.35		TCGA-50-6594-01A-11R-1755-07	197.719
							GTEX-X4XY-1026-SM-46MVX	7.231		TCGA-73-A9RS-01A-11R-A41B-07	14.7833
							GTEX-X585-1026-SM-46MW6	5.143		TCGA-53-7626-01A-12R-2066-07	36.1618
							GTEX-X5EB-0426-SM-46MVY	8.725		TCGA-55-8505-01A-11R-2403-07	68.5807
							GTEX-XBEC-1026-SM-4QASM	2.764		TCGA-97-A4M5-01A-11R-A24X-07	44.457
							GTEX-XBED-0826-SM-47JYC	4.164		TCGA-75-5125-01A-01R-1755-07	12.1436
							GTEX-XBEW-0226-SM-4AT6A	9.135		TCGA-62-A46U-01A-11R-A24H-07	1.4177
							GTEX-XGQ4-0826-SM-4AT4T	5.029		TCGA-MP-A4TJ-01A-51R-A262-07	25.9938
							GTEX-XMD2-1026-SM-4WWE8	6.874		TCGA-62-A46V-01A-11R-A24H-07	28.07
							GTEX-XOT4-1426-SM-4B65T	5.133		TCGA-50-5055-01A-01R-1628-07	38.0531
							GTEX-XPVG-1026-SM-4B64Y	5.558		TCGA-69-8453-01A-12R-2326-07	56.1067
							GTEX-XQ3S-0926-SM-4BOPI	12.19		TCGA-91-6829-01A-21R-1858-07	39.1611
							GTEX-XQ8I-1126-SM-4BOO2	2.388		TCGA-44-5645-01B-04R-A277-07	18.3603
							GTEX-XV7Q-0426-SM-4BRVN	6.899		TCGA-44-2662-01B-02R-A277-07	27.4838
							GTEX-XXEK-0626-SM-4BRWE	10.73		TCGA-44-2668-01B-02R-A277-07	51.3075
							GTEX-XYKS-0526-SM-4BRW2	3.858		TCGA-55-7284-01B-11R-2241-07	66.2951
							GTEX-Y111-1026-SM-4TT22	4.863		TCGA-67-4679-01B-01R-1755-07	6.9734
							GTEX-Y3I4-0426-SM-4TT29	4.925		TCGA-44-3917-01B-02R-A277-07	4.9663
							GTEX-Y3IK-0626-SM-4WWE4	8.05		TCGA-44-4112-01B-06R-A277-07	38.9176
							GTEX-Y5LM-0726-SM-4VBRP	8.132		TCGA-44-6147-01B-06R-A277-07	33.9153
							GTEX-Y5V5-0826-SM-4VBQD	7.668		TCGA-55-7913-01B-11R-2241-07	20.7593
							GTEX-Y5V6-0226-SM-4V6G7	11.09		TCGA-44-3918-01B-02R-A277-07	33.9706
							GTEX-Y8E4-0526-SM-4V6GC	4.743		TCGA-44-2656-01B-06R-A277-07	19.9792
							GTEX-Y8LW-0326-SM-4VBQ9	9.615		TCGA-44-6146-01B-04R-A277-07	96.3854
							GTEX-Y9LG-0526-SM-4VBRY	6.062		TCGA-44-2666-01B-02R-A277-07	10.582
							GTEX-YB5E-0726-SM-4VDSH	5.379		TCGA-44-2665-01B-06R-A277-07	54.9862
							GTEX-YEC3-0226-SM-DO11B	3.94
							GTEX-YEC4-0526-SM-4W21U	2.947
							GTEX-YECK-0926-SM-4W214	11.03
							GTEX-YF7O-0626-SM-4W21R	5.053
							GTEX-YFC4-1126-SM-5RQJN	13.97
							GTEX-YFCO-0426-SM-4W1Z7	8.929
							GTEX-YJ8O-1826-SM-5HL82	12.04
							GTEX-ZA64-0326-SM-5HL8T	9.484
							GTEX-ZAB4-0626-SM-5CVN3	7.122
							GTEX-ZAB5-0626-SM-5PNVB	5.913
							GTEX-ZC5H-0926-SM-5CVMZ	7.053
							GTEX-ZDTS-1026-SM-4WAXS	11.39
							GTEX-ZDTT-0926-SM-5J2MS	4.806
							GTEX-ZDXO-1326-SM-57WBS	13.1
							GTEX-ZDYS-0426-SM-5IJEQ	5.327
							GTEX-ZE7O-0826-SM-57WCP	6.449
							GTEX-ZEX8-0526-SM-DO115	5.489
							GTEX-ZF28-0726-SM-4WKFU	12.02
							GTEX-ZF29-1026-SM-4WKGC	7.61
							GTEX-ZF2S-0626-SM-4WKH2	2.846
							GTEX-ZF3C-0926-SM-DO92P	9.469
							GTEX-ZG7Y-1026-SM-4WWDG	8.068
							GTEX-ZLV1-0426-SM-4WWC2	6.2
							GTEX-ZLWG-0626-SM-4WWFR	6.469
							GTEX-ZPCL-0926-SM-DNZZ8	3.444
							GTEX-ZPIC-0626-SM-57WDY	3.367
							GTEX-ZPU1-0926-SM-57WDO	6.808
							GTEX-ZQG8-0326-SM-51MSE	3.936
							GTEX-ZT9W-0726-SM-9JGG2	8.047
							GTEX-ZT9X-0326-SM-51MTE	4.306
							GTEX-ZTPG-0926-SM-5O99H	5.265
							GTEX-ZTTD-1126-SM-51MRP	6.28
							GTEX-ZUA1-1026-SM-4YCEA	16.18
							GTEX-ZVT3-0926-SM-5GICK	8.709
							GTEX-ZVZQ-1526-SM-5N9G6	10.17
							GTEX-ZXG5-0826-SM-5GID6	11.81
							GTEX-ZY6K-0326-SM-5SIBB	4.161
							GTEX-ZYFG-0226-SM-5GIDT	5.42
							GTEX-ZYT6-0526-SM-5GIEA	4.963
							GTEX-ZYVF-1726-SM-5E443	6.84
							GTEX-ZYW4-1526-SM-5SIBA	13.99
							GTEX-ZYY3-0926-SM-5E454	9.082
							GTEX-ZZPT-1326-SM-5E43H	7.62
							GTEX-ZZPU-0526-SM-5E44U	5.016

## Sheet: Figure 2
Hospital No.	Pathology No.	T.H.Score	PT.H.score	Group	Smoking	Gender	Age	Diameter（cm）	Differentiation	T	N	M	TNM	Sugery date	Date od death	OS	Status	DFS endpoint	DFS	DFS_status		Figure 2I		PT1	T1	PT2	T2	PT3	T3	PT4	T4	PT5	T5	PT6	T6
938557	551922	114.3	7.38	L	Yes	Male	65	2	M	T1a	N0	M0	Ⅰa	2017-09-03	2022-10-29	1882	1	2022-10-29	1882	0				1	2	3	4	5	6	7	8	9	10	11	12
938437	552265	196.68	19.87	H	No	Male	71	7.5	Poor	T3	N1	M0	Ⅲa	2017-09-06	2020-03-25	931	1	2019-01-11	492	1			FHL2	6592.06	11710.4	11098.3	11933.8	6301.06	14031.8	4769.23	11183.7	3948.36	8628.01	3583.11	11778.7
910342	552850	103.53	20.64	L	Yes	Male	64	2	M	T1a	N0	M0	Ⅰa	2017-09-12	2021-01-04	1210	1	2021-01-04	1210	0				1	2	3	4	5	6	7	8	9	10	11	12
941533	553610	125.51	58.91	L	Yes	Male	54	6	Poor	T2b	N0	M0	Ⅱa	2017-09-15	2022-03-20	1647	1	2019-11-02	778	1			TUBLIN	10402.6	11253.4	11370.9	12926.9	12550.6	12621.4	11550.5	11569.1	11911.2	10700.5	11113.8	9549.35
942252	554298	192.82	68.51	H	Yes	Male	59	5	M	T2a	N2	M0	Ⅲa	2017-09-20	2018-03-23	184	1	2018-03-23	184	0
943411	555776	196.86	55.35	H	Yes	Female	55	3	Poor	T1b	N2	M0	Ⅲa	2017-09-30	2019-03-16	532	1	2018-02-04	127	1
944608	556066	180.27	36.01	H	No	Male	65	5	Poor	T2a	N0	M0	Ⅰb	2017-10-09	2021-09-13	1435	1	2021-06-06	1336	1			Ratio	0.633691	1.04061	0.976023	0.923178	0.502051	1.11175	0.412904	0.966688	0.331483	0.806317	0.322401	1.23346
946273	557705	48.81	19.38	L	Yes	Male	65	2.5	M	T1b	N2	M0	Ⅲa	2017-10-17	2020-02-22	858	1	2018-08-04	291	1
948171	559377	197.31	5	H	Yes	Male	63	6	M	T2b	N0	M0	Ⅱa	2017-10-26	2018-03-29	154	1	2018-03-29	154	0			Mean ratio of P	0.529759
948850	558950	221.72	66.54	H	Yes	Male	64	4	M	T2a	N0	M0	Ⅰb	2017-10-25	2022-03-02	1589	1	2019-12-05	771	1
954328	561507	224.15	9.6	H	Yes	Male	67	11	Poor	T3	N0	M0	Ⅱb	2017-11-08	2018-03-06	118	1	2018-03-06	118	0				1.19619	1.96431	1.84239	1.74264	0.947697	2.0986	0.779418	1.82477	0.625724	1.52204	0.608581	2.32834
955316	562863	187.83	1.57	H	Yes	Male	58	3	Poor	T2b	N2	M0	Ⅲa	2017-11-16	2018-02-06	82	1	2018-02-06	82	0
955676	563054	160.81	10.75	L	Yes	Male	52	8	M	T3	N0	M0	Ⅱb	2017-11-17	2018-08-07	263	1	2018-08-07	263	0
954140	563076	172.78	17.03	H	Yes	Male	61	5	M	T2a	N2	M0	Ⅲa	2017-11-17	2019-07-29	619	1	2018-05-02	166	1					PT	T
958153	565688	184.59	31.98	H	Yes	Male	66	3.5	M	T2a	N0	M0	Ⅰb	2017-12-05	2021-04-01	1213	1	2021-04-01	1213	0					1.19619	1.96431
954708	566053	166.85	20.07	L	No	Male	75	3	M	T4	N0	M0	Ⅲa	2017-12-07	2023-02-22	1903	1	2021-10-18	1411	1					1.84239	1.74264
961609	566847	249.55	21.19	H	Yes	Male	69	7.5	M	T3	N0	M0	Ⅱb	2017-12-13	2019-02-12	426	1	2019-02-12	426	0					0.947697	2.0986
963845	568401	107.94	11.67	L	Yes	Male	57	2	M	T1a	N0	M0	Ⅰa	2017-12-23	2020-06-02	892	1	2020-06-02	892	0					0.779418	1.82477
955458	568591	168.22	20.76	H	No	Male	71	4	M	T3	N2	M0	Ⅲb	2017-12-25	2018-11-14	324	1	2018-11-14	324	0					0.625724	1.52204
964628	569280	189.18	42.38	H	Yes	Male	61	5	Poor	T2a	N0	M0	Ⅰb	2017-12-29	2020-12-11	1078	1	2020-05-13	866	1					0.608581	2.32834
961082	569620	184.43	4.31	H	Yes	Male	75	6	M	T2b	N2	M0	Ⅲa	2018-01-02	2021-08-17	1323	1	2019-06-07	521	1
959354	569939	143.99	64.06	L	Yes	Male	49	2.5	M	T2b	N0	M0	Ⅱa	2018-01-04	2020-03-28	814	1	2018-06-12	159	1
965563	570502	80.08	24.22	L	Yes	Male	54	2.3	M	T1b	N0	M0	Ⅰa	2018-01-08	2023-12-31	2183	0	2021-07-10	1279	1
964210	571007	296.27	17.45	H	Yes	Male	60	5	Poor	T2a	N0	M0	Ⅰb	2018-01-11	2019-08-06	572	1	2019-08-06	572	0
967554	571604	165.29	19.53	L	No	Male	61	3.5	M	T2a	N1	M0	Ⅱb	2018-01-15	2023-10-28	2112	1	2022-01-26	1472	1
968270	572016	99.62	31.2	L	Yes	Male	74	4	M	T2a	N0	M0	Ⅰb	2018-01-17	2023-03-05	1873	1	2020-11-08	1026	1
969503	573774	157.44	29.18	L	No	Male	54	13	M	T3	N0	M0	Ⅱb	2018-02-09	2021-04-23	1169	1	2019-10-18	616	1
975740	577812	207.32	11.17	H	Yes	Male	53	3	M	T1b	N0	M0	Ⅰa	2018-03-01	2022-03-08	1468	1	2020-02-21	722	1
976300	579390	75.83	30.24	L	No	Male	71	2	M	T1a	N0	M0	Ⅰa	2018-03-09	2025-12-30	2853	0	2025-12-30	2853	0
975473	580610	187.65	24.6	H	Yes	Male	64	6	M	T2b	N0	M0	Ⅱa	2018-03-15	2021-10-17	1312	1	2019-09-01	535	1
835456	580963	191.76	14.76	H	Yes	Male	74	5	M	T2a	N0	M0	Ⅰb	2018-03-18	2020-03-16	729	1	2020-01-30	683	1
981167	582166	168.8	18.79	H	Yes	Male	66	3.5	M	T2a	N0	M0	Ⅰb	2018-03-23	2024-01-01	2110	0	2021-11-19	1337	1
980608	583525	270.54	10.24	H	Yes	Male	71	3.5	Poor	T2a	N0	M0	Ⅰb	2018-03-29	2020-08-01	856	1	2020-08-01	856	0
898811	583490	128.82	35.62	L	Yes	Male	60	4.5	M	T2a	N0	M0	Ⅰb	2018-03-29	2021-06-26	1185	1	2021-06-26	1185	0
	585754	217.85	52.2	H	Yes	Male	70	3.8	M	T2a	N1	M0	Ⅱb	2018-04-11	2019-10-01	538	1	2019-10-01	538	0
985474	585737	148.47	41.37	L	No	Male	59	10	M	T3	N0	M0	Ⅱb	2018-04-11	2018-09-25	167	1	2018-09-25	167	0
984712	586257	236.35	34.54	H	Yes	Male	71	9	M	T3	N2	M0	Ⅲb	2018-04-13	2018-12-06	237	1	2018-09-17	157	1
987013	587221	196.63	36.52	H	Yes	Male	52	5	Poor	T2a	N0	M0	Ⅰb	2018-04-18	2020-08-26	861	1	2020-03-22	704	1
987349	587557	128.83	20.54	L	Yes	Male	60	4.5	M	T2a	N0	M0	Ⅰb	2018-04-19	2019-12-03	593	1	2019-12-03	593	0
988037	589074	222.68	27.83	H	Yes	Male	64	2	M	T1a	N0	M0	Ⅰa	2018-04-27	2023-12-31	2074	0	2023-12-31	2074	0
990667	589578	160.68	15.75	L	Yes	Male	66	5	Poor	T2a	N0	M0	Ⅰb	2018-04-29	2023-12-31	2072	0	2022-01-07	1349	1
991023	590203	96.39	10.77	L	No	Male	70	10	M	T3	N0	M0	Ⅱb	2018-05-03	2019-08-04	458	1	2019-08-04	458	0
990533	590582	155.33	8.71	L	Yes	Male	65	5.5	M	T2b	N0	M0	Ⅱa	2018-05-06	2021-01-17	987	1	2019-06-17	407	1
989547	590597	173.25	57.71	H	Yes	Male	69	3	M	T1b	N0	M0	Ⅰa	2018-05-06	2023-05-17	1837	1	2021-09-07	1220	1
989460	591128	168.71	30.18	H	No	Male	66	4.5	Poor	T2a	N2	M0	Ⅲa	2018-05-08	2019-02-11	279	1	2019-02-11	279	0
993144	591718	165.51	41.95	L	Yes	Male	60	2	M	T1a	N0	M0	Ⅰa	2018-05-10	2023-12-30	2060	0	2020-12-06	941	1
996779	594738	238.8	29.33	H	Yes	Male	63	4	Poor	T2a	N1	M0	Ⅱb	2018-05-26	2023-01-22	1702	1	2020-11-21	910	1
996631	594835	126.04	24.48	L	Yes	Male	69	3.1	M	T2a	N0	M0	Ⅰb	2018-05-26	2021-11-15	1269	1	2021-01-26	976	1
990760	595060	120.27	32.99	L	Yes	Male	78	2.5	M	T1b	N0	M0	Ⅰa	2018-05-28	2021-08-27	1187	1	2021-08-27	1187	0
568549	596974	122.75	7.35	L	No	Male	73	2	M	T1a	N0	M0	Ⅰa	2018-06-06	2020-04-18	682	1	2020-04-18	682	0
999570	597236	131.26	11.45	L	Yes	Male	72	5.5	M	T2b	N0	M0	Ⅱa	2018-06-07	2022-12-05	1642	1	2021-05-06	1064	1
999110	597690	124.14	27.93	L	Yes	Male	61	8	M	T3	N0	M0	Ⅱb	2018-06-11	2024-01-01	2030	0	2022-04-07	1396	1
1002460	599392	163.96	14.11	L	Yes	Male	65	4.2	M	T2a	N1	M0	Ⅱb	2018-06-20	2019-06-13	358	1	2019-06-13	358	0
1001921	599224	167.47	19.87	H	Yes	Male	77	1.5	Poor	T1a	N0	M0	Ⅰa	2018-06-20	2023-12-31	2020	0	2021-02-06	962	1
1002211	599666	131.13	17.07	L	Yes	Male	59	5	Poor	T4	N2	M0	Ⅲb	2018-06-21	2023-12-30	2018	0	2022-07-27	1497	1
1001458	599944	208.22	55.47	H	No	Male	63	3.5	M	T2a	N1	M0	Ⅱb	2018-06-22	2018-11-24	155	1	2018-11-24	155	0
1002138	600329	79.25	34.51	L	Yes	Male	72	1.5	M	T1a	N0	M0	Ⅰa	2018-06-26	2019-11-24	516	1	2019-11-24	516	0
1002112	600842	249.57	27.3	H	Yes	Male	52	4	M	T2a	N1	M0	Ⅱb	2018-06-27	2022-08-06	1501	1	2020-04-12	655	1
1000217	601096	139.83	7.37	L	Yes	Male	48	2.5	Poor	T1b	N2	M0	Ⅲa	2018-06-28	2021-04-26	1033	1	2019-08-01	399	1
1004650	601277	120.1	13.08	L	Yes	Male	61	1.8	M	T1a	N0	M0	Ⅰa	2018-06-29	2023-12-31	2011	0	2022-07-01	1463	1
1004143	601388	145.86	16.93	L	Yes	Male	63	5	M	T2a	N1	M0	Ⅱb	2018-06-30	2024-01-18	2028	0	2022-03-15	1354	1
1005071	602727	101.96	27.33	L	Yes	Male	58	6.5	M	T2b	N0	M0	Ⅱa	2018-07-06	2021-02-01	941	1	2019-02-01	210	1
1005808	603367	192.02	21.99	H	Yes	Male	67	3	M	T1b	N0	M0	Ⅰa	2018-07-10	2022-04-28	1388	1	2022-01-18	1288	1
1008353	604123	102.87	61.8	L	Yes	Male	56	6.5	Poor	T2b	N0	M0	Ⅱa	2018-07-13	2019-09-03	417	1	2019-09-03	417	0
1010213	605525	254.11	35.18	H	Yes	Male	65	4.7	Poor	T4	N2	M0	Ⅲb	2018-07-20	2020-03-29	618	1	2020-01-29	558	1
1008447	606108	262.13	46.35	H	No	Male	67	2.5	M	T1b	N1	M0	Ⅱb	2018-07-24	2021-02-26	948	1	2019-01-13	173	1
1011334	607358	184.22	11.57	H	Yes	Male	64	2.5	M	T1b	N0	M0	Ⅰa	2018-07-27	2021-05-14	1022	1	2019-08-12	381	1
994547	607609	144.94	17.83	L	Yes	Male	57	3	M	T1b	N0	M0	Ⅰa	2018-08-01	2023-12-31	1978	0	2023-12-31	1978	0
1010380	607825	213	11.13	H	No	Male	75	5	M	T2a	N0	M0	Ⅰb	2018-08-02	2023-03-15	1686	1	2021-05-09	1011	1
1013277	608091	271.99	10.43	H	Yes	Male	60	2	M	T1a	N0	M0	Ⅰa	2018-08-04	2020-02-03	548	1	2020-02-03	548	0
1009871	608479	187.1	35.46	H	Yes	Male	69	3.2	M	T2a	N0	M0	Ⅰb	2018-08-06	2021-10-23	1174	1	2021-10-23	1174	0
1014992	609849	188.83	8.64	H	No	Male	48	4.5	M	T2a	N0	M0	Ⅰb	2018-08-14	2022-06-06	1392	1	2020-12-27	866	1
1017081	611978	98.96	25.74	L	Yes	Male	62	2.5	Poor	T1b	N0	M0	Ⅰa	2018-08-24	2023-12-31	1955	0	2022-05-16	1361	1
1017920	613156	122.03	6.84	L	Yes	Male	69	3	M	T1b	N0	M0	Ⅰa	2018-08-30	2023-08-15	1811	1	2023-08-15	1811	0
1021297	616718	221.75	9.71	H	Yes	Male	68	3.8	M	T2a	N0	M0	Ⅰb	2018-09-19	2023-12-31	1929	0	2021-07-20	1035	1
1022803	617935	218.84	8.15	H	Yes	Male	59	8	H	T3	N0	M0	Ⅱb	2018-09-26	2020-06-02	615	1	2020-06-02	615	0

## Sheet: Figure 3
Figure 3C															Figure 3H		Vector			OE				Figure 3O		CTL			sh1			sh2
	CTL			sh1			sh2			sh3						24h	0.186833	0.209233	0.196933	0.249633	0.193133	0.224833			24h	0.287033	0.266733	0.277733	0.184333	0.178633	0.218633	0.172433	0.157433	0.185633
	1	2	3													48h	0.3411	0.2919	0.3014	0.5186	0.4879	0.4876			48h	0.4249	0.4187	0.4118	0.3221	0.307	0.3259	0.2924	0.3117	0.2763
FHL2	46897.4	45641.1	45712.1	3249.62	3033.08	3142.81	2465.69	2126.98	3686.86	9589.02	10425.4	11028.2				72h	0.5537	0.6884	0.6616	1.0493	1.0568	0.9069			72h	0.873133	0.676933	0.789333	0.533233	0.448233	0.506933	0.551133	0.502833	0.456033
																96h	1.02777	0.969867	0.929767	1.52827	1.46217	1.65097			96h	1.1263	1.0668	1.2125	0.7366	0.6649	0.7826	0.8113	0.7076	0.7418
TUBLIN	42569	41601.1	31939.4	39319.6	31433.4	29939.4	38710.3	35578	30964.4	36282.5	38080.4	33883.3
	1.10168	1.09711	1.43121	0.0826463	0.0964925	0.104972	0.0636959	0.0597837	0.119068	0.264288	0.273772	0.325476			Figure 3J
														Vector				OE						Figure 3Q
	1.21													0h	48h			0h	48h			Vector	OE		CTL				shFHL2-1				shFHL2-1
	0.910478	0.906703	1.18282	0.0683026	0.0797458	0.0867539	0.0526412	0.049408	0.0984029	0.218419	0.226258	0.268988		233.467	177.607	23.9263		237.809	155.016	34.8149		23.9263	34.8149		0h	48h			0h	48h			0h	48h			CTL	shFHL2-1	shFHL2-1
														235.437	170.132	27.7378		228.896	141.771	38.0631		27.7378	38.0631		244.497	148.11	39.4226		247.135	216.407	12.4337		243.089	202.913	16.5273		39.4226	12.4337	16.5273
	CTL	sh1	sh2	sh3										227.42	161.983	28.7736		227.824	157.836	30.7202		28.7736	30.7202		246.655	167.87	31.9414		244.501	194.046	20.6359		243.534	213.605	12.2895		31.9414	20.6359	12.2895
	0.910478	0.0683026	0.0526412	0.218419																					248.923	159.598	35.8846		246.737	210.765	14.5791		244.131	211.65	13.3047		35.8846	14.5791	13.3047
	0.906703	0.0797458	0.049408	0.226258
	1.18282	0.0867539	0.0984029	0.268988											Figure 3L									Figure 3S
																Vector	OE								CTL	shFHL2-1	shFHL2-1
																231	564								142	85	80
Figure 3E																295	596								150	55	75
		CTL1	OE1	CTL2	OE2	CTL3	OE3									284	622								173	72	69
		1	2	3	4	5	6
	FHL2	8659.3	30434	6848.76	32888.8	6448.1	21680.6
		1	2	3	4	5	6								Figure 3N									Figure 3U
	TUBLIN	24618.1	24082.6	20826.5	22185.7	30635.3	29419.3									Vector	OE								CTL	shFHL2-1	shFHL2-1
																633	964								748	353	468
																433	1070								845	403	367
	Ratio	0.351745	1.26373	0.328848	1.48243	0.21048	0.736953									542	746								663	140	229
	Mean Ratio	0.297024													Figure 3V									Figure 3W
															Days	Vector			OE					Days	CTL			sh1			sh2
	FHL2	1.18423	4.25465	1.10714	4.99094	0.708628	2.48112									Width	Length	Volume	Width	Length	Volume				Width	Length	Volume	Width	Length	Volume	Width	Length	Volume
														t1	7	3.32	3.78	20.8323	3.42	4.8	28.0714		t1+e	7	3.46	3.78	22.6263	2.21	2.68	6.54469	2.15	2.38	5.50077
		CTL	OE												10	4.47	5.03	50.252	4.57	5.98	62.4459			10	4.52	5.46	55.775	2.94	3.56	15.3856	3.08	3.33	15.7949
		1.18423	4.25465												13	5.86	7.13	122.421	6.12	7.05	132.027			13	7.58	8.73	250.797	3.86	5.88	43.8048	4.57	4.75	49.6016
		1.10714	4.99094												16	6.94	9.97	240.096	8.47	10.88	390.27			16	8.84	11.58	452.463	5.45	6.27	93.1173	5.81	6.56	110.72
		0.708628	2.48112												19	8.16	11.17	371.881	10.79	14.7	855.717			19	10.46	12.96	708.987	6.8	7.84	181.261	7.35	7.7	207.987
Figure 3F														t2	7	2.57	3.14	10.3697	3.57	3.86	24.5977		t2+e	7	2.35	3.66	10.1062	2.36	2.78	7.74174	2.21	2.36	5.76324
															10	3.63	4.52	29.7798	5.14	5.33	70.4082			10	3.53	5.88	36.635	3.83	4.15	30.438	3.13	3.47	16.9976
		SKMES-1-CTL1	CTL2	CTL3	SKMES-1-sh1	sh1	sh1	sh2	sh2	sh2	sh3	sh3	sh3		13	5.15	6.19	82.0871	7.46	7.83	217.876			13	4.27	8.26	75.3019	4.87	5.55	65.8144	4.63	4.85	51.9845
															16	6.33	7.48	149.858	9.37	9.98	438.107			16	5.12	11.63	152.437	6.25	6.75	131.836	5.17	6.54	87.4035
															19	7.75	8.31	249.56	11.23	11.45	721.996			19	5.73	14.36	235.74	7.38	7.79	212.139	7.39	7.76	211.895
	GAPDH	20.5285	20.2322	20.6481	19.2378	19.4087	19.0261	19.2012	19.4602	19.1211	19.3002	19.2509	19.4849
		20.7876	20.464	20.342	19.3719	19.0506	19.517	19.005	19.254	19.0173	19.4671	19.3561	19.3564
														t3	7	3.17	3.86	19.3944	3.26	4.02	21.3615		t3+e	7	2.57	3.24	10.6999	2.31	2.57	6.85689	2.46	3.15	9.53127
															10	4.56	5.03	52.2959	4.37	6.16	58.8185			10	3.68	4.46	30.1996	3.26	3.76	19.9799	2.37	3.58	10.0543
	SD	0.129543	0.115874	0.153037	0.0670525	0.179048	0.245423	0.0981128	0.103122	0.0518858	0.0834413	0.0525982	0.0642424		13	5.73	6.32	103.752	5.72	8.54	139.708			13	4.77	6.83	77.7012	4.35	4.76	45.0355	2.68	3.06	10.9891
	FHL2	24.8823	24.1483	24.4292	26.0347	26.8516	26.2561	26.2636	26.4193	26.6436	25.1483	25.4292	25.1347		16	6.85	7.37	172.909	7.15	10.33	264.048			16	6.35	8.82	177.822	5.28	5.52	76.9444	2.73	3.67	13.6761
		24.9591	23.785	24.5763	26.1856	26.19	26.0376	26.1782	26.3844	26.709	25.785	25.5763	25.1856		19	7.91	7.98	249.647	8.48	12.04	432.901			19	8.2	10.62	357.044	6.25	6.96	135.938	2.87	3.54	14.5793
	SD	0.0384025	0.181643	0.0735673	0.0754397	0.330808	0.109219	0.0426893	0.0174239	0.0326841	0.318357	0.0735673	0.0254397	t4	7	2.12	2.78	6.24722	3.68	4.32	29.2516		t4+e	7	3.22	3.68	19.0779	2.26	2.35	6.00143	2.01	2.45	4.94912
															10	3.26	3.96	21.0426	4.58	6.11	64.0829			10	4.45	5.65	55.9421	3.44	3.87	22.898	2.68	3.11	11.1686
		SKMES-1-CTL1	CTL2	CTL3	SKMES-1-sh1	sh1	sh1	sh2	sh2	sh2	sh3	sh3	sh3		13	4.17	5.22	45.385	6.27	8.27	162.559			13	6.13	6.97	130.955	4.36	5.02	47.7141	3.28	3.89	20.9251
		0.798725	1.2482	0.953078	0.137079	0.0978849	0.130587	0.110381	0.116111	0.078634	0.226161	0.208642	0.286943		16	4.84	6.55	76.7188	8.55	10.35	378.305			16	8.47	9.13	327.497	5.56	6.47	100.005	4.18	5.64	49.2722
															19	5.37	7.79	112.32	10.32	11.51	612.921			19	10.58	11.49	643.075	6.61	7.58	165.593	5.2	6.03	81.5256
														t5	7	2.36	3.11	8.66073	3.44	3.68	21.7738
Figure 3G															10	3.21	4.28	22.0508	4.54	5.03	51.8382
															13	4.18	5.35	46.7387	5.38	6.62	95.806					Days	CTL				sh1				sh2
		H1703-Vector 1	H1703-Vector 2	H1703-Vector 2		H1703-OE1	H1703-OE2	H1703-OE3							16	4.89	6.63	79.2686	6.35	8.04	162.096					7	22.6263	10.1062	10.6999	19.0779	6.54469	7.74174	6.85689	6.00143	5.50077	5.76324	9.53127	4.94912
															19	5.43	7.42	109.389	7.34	9.88	266.145					10	55.775	36.635	30.1996	55.9421	15.3856	30.438	19.9799	22.898	15.7949	16.9976	10.0543	11.1686
																										13	250.797	75.3019	77.7012	130.955	43.8048	65.8144	45.0355	47.7141	49.6016	51.9845	10.9891	20.9251
	GAPDH	17.008	17.2571	18.245		17.3995	17.1667	17.0914						Days	Vector					OE						16	452.463	152.437	177.822	327.497	93.1173	131.836	76.9444	100.005	110.72	87.4035	13.6761	49.2722
		17.7088	17.8032	17.668		17.1515	17.5778	17.1911						7	20.8323	10.3697	19.3944	6.24722	8.66073	28.0714	24.5977	21.3615	29.2516	21.7738		19	708.987	235.74	357.044	643.075	181.261	212.139	135.938	165.593	207.987	211.895	14.5793	81.5256
														10	50.252	29.7798	52.2959	21.0426	22.0508	62.4459	70.4082	58.8185	64.0829	51.8382
														13	122.421	82.0871	103.752	45.385	46.7387	132.027	217.876	139.708	162.559	95.806
	SD	0.350373	0.27305	0.288522	#DIV/0!	0.124028	0.205547	0.0498795						16	240.096	149.858	172.909	76.7188	79.2686	390.27	438.107	264.048	378.305	162.096
	FHL2	25.4371	25.191	25.8128		22.5624	22.7932	22.1806						19	371.881	249.56	249.647	112.32	109.389	855.717	721.996	432.901	612.921	266.145
		25.3836	25.5093	25.5553		22.6567	22.4148	22.8581
	SD	0.0267523	0.159103	0.12877	#DIV/0!	0.0471415	0.18918	0.338756
		H1703-Vector 1	H1703-Vector 2	H1703-Vector 2		H1703-OE1	H1703-OE2	H1703-OE3
		0.875499	1.02824	1.09626		5.76011	6.18353	5.58707

## Sheet: Figure 4
gene_id	SK-MES-1-NC1	SK-MES-1-NC2	SK-MES-1-NC3	SK-MES-1-sh1	SK-MES-1-sh2	SK-MES-1-sh3	H1703-NC1	H1703-NC2	H1703-NC3	H1703-OE1	H1703-OE2	H1703-OE3
ENSG00000279928	0	0	0	0	0	0	6	6	8	2	0	0
ENSG00000142611	0	4	4	2	0	0	1031	909	823	330	513	234
ENSG00000157911	542	611	538	558	343	380	846	800	697	433	582	350
ENSG00000269896	20	26	11	34	16	8	186	147	149	62	81	58
ENSG00000228463	35	37	44	20	50	48	182	165	197	57	61	42
ENSG00000224340	0	0	8	0	1	0	0	2	3	0	0	0
ENSG00000142655	712	763	749	640	830	943	351	366	358	445	426	283
ENSG00000149527	0	6	4	2	2	0	0	6	0	0	0	2
ENSG00000171621	2397	2912	2900	2214	1189	1468	318	274	309	287	256	176
ENSG00000272235	0	0	0	0	0	0	0	0	0	0	0	4
ENSG00000142583	0	0	4	0	8	0	2	0	0	0	0	0
ENSG00000287727	0	2	2	0	2	6	10	9	4	0	4	2
ENSG00000286448	0	1	0	0	0	0	0	1	1	2	0	1
ENSG00000173614	348	467	498	293	314	261	486	611	458	193	199	141
ENSG00000215720	0	0	2	0	0	0	0	0	0	0	0	0
ENSG00000233623	4	4	0	0	2	0	1	2	8	0	2	0
ENSG00000162592	0	0	0	0	3	0	0	0	1	0	0	0
ENSG00000204624	0	2	0	2	0	2	24	10	22	4	0	0
ENSG00000171729	663	790	699	799	932	1129	491	469	425	391	303	280
ENSG00000279457	309	335	255	346	177	226	567	647	557	329	526	331
ENSG00000037637	1	0	4	0	0	2	2	15	0	0	0	0
ENSG00000159423	163	219	191	213	202	196	717	648	677	272	337	219
ENSG00000157916	4175	4791	4540	5879	5924	5718	7150	6737	5940	5119	4825	3765
ENSG00000157881	72	162	48	47	232	268	24	97	143	256	205	182
ENSG00000238290	16	37	30	39	6	4	41	35	42	38	70	29
ENSG00000048707	2230	2689	2778	1344	2327	2165	2023	1870	1548	1423	1251	1063
ENSG00000162444	8	6	2	4	4	1	0	4	4	0	0	0
ENSG00000180758	420	604	471	567	429	669	335	304	217	202	220	207
ENSG00000184677	1516	1746	1664	1063	1784	2110	2067	1907	1879	1269	928	795
ENSG00000288398	2	2	0	0	0	0	2	0	0	0	0	2
ENSG00000224621	23	14	19	7	11	19	6	8	6	4	2	9
ENSG00000131697	565	617	740	470	601	677	508	418	319	479	596	360
ENSG00000280222	0	0	0	0	0	0	1	0	0	0	0	0
ENSG00000055070	79	68	53	53	107	108	99	79	82	84	75	33
ENSG00000175087	1250	1400	1551	1042	1258	1426	638	559	651	215	264	147
ENSG00000225643	7	14	10	33	3	6	4	1	4	0	5	2
ENSG00000234397	0	0	0	0	0	0	0	0	0	0	6	0
ENSG00000284309	0	0	0	0	0	2	2	0	0	0	0	0
ENSG00000162511	2	0	2	3	5	9	3	0	3	2	2	6
ENSG00000158014	0	0	0	0	0	0	4	2	4	0	0	0
ENSG00000204138	3884	4167	4054	2437	3726	4096	3831	3112	2987	3116	2649	2385
ENSG00000228176	4	7	2	10	2	2	0	0	0	0	0	0
ENSG00000142675	6	20	22	32	20	26	61	36	46	25	31	23
ENSG00000197245	4	2	4	0	10	6	2	2	8	4	2	0
ENSG00000130772	0	0	0	0	0	0	0	0	4	0	2	2
ENSG00000090020	1233	1593	1606	997	913	1234	1944	1401	1281	1009	1867	808
ENSG00000157978	1083	1269	1483	1543	1782	1817	747	656	663	699	563	636
ENSG00000162512	1285	1342	1399	1077	2220	1696	3680	3356	2890	2115	1862	1601
ENSG00000158006	1007	985	1134	885	896	996	845	730	793	296	405	305
ENSG00000214812	0	0	0	0	0	0	0	1	0	0	0	0
ENSG00000126698	4043	4783	4594	3584	5055	5402	5021	4475	4344	6288	5040	4729
ENSG00000229447	29	13	22	13	13	9	44	27	30	33	14	8
ENSG00000168528	402	423	490	785	474	452	120	132	135	37	105	45
ENSG00000196581	16	6	6	6	39	2	30	15	6	2	2	2
ENSG00000169403	12	17	29	14	23	20	45	40	67	22	12	28
ENSG00000084628	4	10	6	4	2	2	208	206	204	141	127	109
ENSG00000060688	2099	2114	2074	1687	2522	2714	1874	1720	1615	2890	1995	2087
ENSG00000171612	893	902	939	1066	774	851	2301	2089	1996	717	784	606
ENSG00000188910	74	128	62	160	159	182	2	2	0	0	0	0
ENSG00000158161	1034	1177	1252	936	1287	1872	525	472	462	906	640	640
ENSG00000121769	36	28	24	15	35	32	46	19	26	13	25	13
ENSG00000142627	7611	7902	8221	7521	5155	7877	6180	4635	3545	3862	4281	3032
ENSG00000270605	0	2	0	0	1	0	0	0	0	0	0	0
ENSG00000189337	21	18	10	18	21	10	491	326	305	386	301	260
ENSG00000028137	221	318	377	591	366	316	9	8	18	41	34	40
ENSG00000204464	1	0	0	0	0	8	2	0	0	0	2	0
ENSG00000284543	0	4	1	13	7	3	2	0	0	0	1	0
ENSG00000130939	3801	4563	4279	3160	4053	4111	2214	1870	1763	1762	1356	1379
ENSG00000175147	6	14	20	32	17	6	65	39	32	23	18	12
ENSG00000127472	0	0	0	0	0	0	0	0	0	2	0	0
ENSG00000060656	856	1046	934	761	1212	1093	58	51	56	44	28	18
ENSG00000163867	958	1176	1097	963	853	793	1836	1593	1605	761	767	501
ENSG00000232768	2	0	0	0	0	0	0	2	0	0	0	0
ENSG00000189280	17	27	11	14	9	4	15	13	35	0	0	0
ENSG00000134698	1158	1494	1554	878	953	910	3349	3143	2965	1585	1781	1257
ENSG00000272420	8	9	0	22	4	8	14	2	13	6	18	13
ENSG00000132881	0	0	0	0	0	0	0	0	0	0	0	1
ENSG00000273274	0	0	0	0	0	0	36	39	28	34	26	22
ENSG00000236648	0	0	0	1	0	0	0	0	0	0	0	0
ENSG00000232273	0	6	4	4	4	2	0	0	0	5	6	1
ENSG00000287396	0	0	0	4	2	0	0	0	0	0	2	0
ENSG00000158008	0	3	0	0	2	0	7	5	4	6	15	7
ENSG00000130940	9	26	30	28	29	49	200	168	183	62	56	42
ENSG00000163879	2	0	2	2	0	2	0	1	0	5	0	0
ENSG00000227527	2	4	0	2	2	0	4	15	24	8	11	6
ENSG00000116954	1424	1701	1791	1894	1293	1203	3720	3420	3485	1207	1602	951
ENSG00000228589	693	335	274	223	505	423	164	145	166	880	450	194
ENSG00000163873	0	0	0	0	0	0	336	318	242	121	60	91
ENSG00000117215	2	0	0	0	0	0	0	0	0	0	0	0
ENSG00000227538	0	0	0	0	0	2	0	0	0	0	0	0
ENSG00000179051	993	220	1195	522	171	135	758	368	355	292	86	408
ENSG00000215895	5	1	3	1	3	1	3	6	3	2	13	0
ENSG00000284650	0	0	0	0	0	0	0	0	0	0	2	0
ENSG00000236948	0	0	0	0	0	0	0	4	0	0	0	0
ENSG00000126067	6527	7326	6585	6259	9023	10189	5010	4640	4368	6723	5118	4973
ENSG00000274944	0	0	0	0	1	0	3	2	3	0	0	0
ENSG00000272078	3	10	10	2	14	10	6	13	6	6	4	8
ENSG00000230451	0	0	0	0	0	0	0	0	2	0	0	0
ENSG00000241014	14	1	6	15	7	4	38	30	27	7	15	7
ENSG00000054118	8977	10039	8873	5449	10924	11951	8283	7617	6965	10212	10139	7590
ENSG00000237749	0	4	8	6	7	3	17	7	6	9	1	6
ENSG00000284705	0	4	0	0	0	0	0	0	0	0	0	0
ENSG00000158315	23	16	26	12	42	44	53	46	45	24	12	15
ENSG00000186973	7	16	19	13	17	14	0	0	0	0	0	0
ENSG00000146463	3423	4069	3864	2139	3190	3373	5604	5163	4539	5099	5150	3581
ENSG00000142686	956	1130	1068	1069	1441	1357	2444	2370	2120	2295	1967	1896
ENSG00000224751	0	0	6	0	0	0	0	0	0	0	0	0
ENSG00000117148	2	0	2	0	2	2	10	6	6	0	0	0
ENSG00000230585	3	0	2	0	4	7	2	2	0	0	2	0
ENSG00000117000	2206	2561	2710	1463	2552	2558	2388	2024	1963	2124	2529	1586
ENSG00000092853	1894	1923	1694	756	3570	3493	2360	1994	1509	3326	1837	2587
ENSG00000134697	5482	6282	5659	4528	5940	5107	5666	4582	3942	4789	5275	3558
ENSG00000187513	1	5	0	2	0	0	0	0	0	0	2	0
ENSG00000223390	6	6	5	0	0	1	6	2	0	0	0	2
ENSG00000225671	4	14	4	1	1	12	3	1	6	0	5	7
ENSG00000116151	163	240	270	194	248	177	252	184	224	225	181	118
ENSG00000006555	76	111	110	155	173	170	2	0	0	0	0	0
ENSG00000066056	2	0	0	0	0	0	9	2	5	0	0	0
ENSG00000214114	891	878	883	725	1304	1429	530	422	433	763	489	634
ENSG00000116544	0	11	3	2	1	4	526	476	473	1026	733	739
ENSG00000236723	4	2	0	5	2	1	4	8	5	8	1	4
ENSG00000232467	0	0	0	0	0	0	0	0	4	0	0	0
ENSG00000117016	107	114	90	74	125	95	1068	855	780	1025	852	784
ENSG00000169213	23	27	12	13	42	84	2131	1769	1385	1740	1250	1469
ENSG00000163866	845	1027	1028	806	1394	1569	1635	1483	1312	1525	1287	1087
ENSG00000237130	0	0	0	0	0	0	0	0	2	0	0	2
ENSG00000232335	1	0	2	0	0	2	2	3	0	1	1	0
ENSG00000238242	2	0	0	0	0	0	0	0	0	0	0	0
ENSG00000232762	2	0	4	0	5	2	0	2	1	4	5	7
ENSG00000162384	1052	1332	1240	1108	991	1139	1840	1655	1569	646	824	520
ENSG00000162391	4	0	4	0	5	0	7	8	10	9	1	3
ENSG00000117859	4278	4809	4847	2850	4700	4213	5064	4738	4213	4257	4873	3187
ENSG00000228121	0	0	1	0	2	0	1	0	1	0	0	0
ENSG00000253313	0	1	0	0	0	0	2	6	8	2	0	0
ENSG00000162396	276	331	285	282	257	293	335	409	341	208	237	197
ENSG00000284686	0	0	0	0	4	0	0	1	0	0	0	0
ENSG00000162378	2146	2223	2502	1447	2156	1977	2272	2232	2194	1679	1525	1137
ENSG00000259818	4	4	0	2	0	2	4	6	2	2	6	4
ENSG00000229444	0	2	0	1	0	0	1	0	0	0	2	0
ENSG00000240563	0	0	0	0	0	2	2	0	3	0	0	2
ENSG00000234318	4	3	3	2	1	6	2	0	6	0	0	0
ENSG00000284773	15	5	2	28	31	19	53	55	62	29	38	37
ENSG00000117862	280	302	265	129	240	242	514	479	465	379	439	306
ENSG00000228369	6	3	6	0	2	4	8	6	0	5	2	1
ENSG00000224609	25	36	32	20	44	30	43	44	45	24	10	19
ENSG00000235545	35	23	47	8	49	27	16	18	28	5	7	9
ENSG00000243725	46	41	38	29	49	48	48	15	27	27	31	18
ENSG00000171872	4	23	28	0	29	48	0	0	0	0	0	0
ENSG00000162407	140	121	75	111	236	184	58	34	57	32	22	20
ENSG00000163877	1121	1275	1285	975	1354	1555	1426	1328	1294	1258	1252	945
ENSG00000228929	94	175	88	143	123	186	113	77	118	70	85	93
ENSG00000224570	0	4	2	0	0	2	0	0	0	0	0	0
ENSG00000278967	5	2	0	0	6	6	0	2	0	1	0	0
ENSG00000157184	343	435	350	332	321	425	450	481	442	357	371	234
ENSG00000198815	3783	4140	3922	2814	3672	3467	5094	4202	3763	4346	4994	3407
ENSG00000134744	2813	3319	3313	1443	2339	2483	4114	3522	3144	3381	3372	2561
ENSG00000233910	0	0	0	0	0	0	0	0	2	0	0	0
ENSG00000283039	0	2	2	2	0	0	0	0	0	0	0	0
ENSG00000235446	0	0	1	0	0	0	0	0	0	0	0	0
ENSG00000162385	1533	1754	1544	1689	1591	1967	3452	3195	3210	2224	2847	1853
ENSG00000234264	23	46	25	29	32	45	9	7	14	6	5	6
ENSG00000223883	6	2	3	4	3	0	2	0	1	2	2	0
ENSG00000116652	10	16	36	7	18	12	12	4	4	6	14	2
ENSG00000123080	794	781	746	696	1767	1597	690	718	512	767	420	650
ENSG00000285778	2	4	0	4	8	8	0	0	0	0	0	0
ENSG00000225675	16	28	27	13	41	28	0	4	2	1	2	8
ENSG00000237622	1	2	2	0	14	2	0	0	4	0	0	0
ENSG00000162415	125	136	190	145	107	114	153	129	170	71	65	40
ENSG00000162600	757	914	882	761	484	456	1085	941	965	466	489	374
ENSG00000116704	1760	1902	1954	1340	2623	2587	1415	1331	1256	858	606	561
ENSG00000157193	4842	5448	5028	2676	4933	5172	711	563	394	1135	912	908
ENSG00000116205	663	730	785	428	567	528	657	679	550	667	506	554
ENSG00000198841	132	152	106	173	162	246	170	176	151	91	91	92
ENSG00000116212	1463	1608	1760	1818	1558	1606	2167	1866	1720	2318	2689	1749
ENSG00000233994	5	7	0	4	4	6	8	2	2	8	1	0
ENSG00000233973	0	0	0	0	1	0	0	0	0	0	0	0
ENSG00000132854	0	0	0	0	0	2	0	0	4	0	0	0
ENSG00000227556	0	0	0	0	1	4	0	0	0	0	0	0
ENSG00000162607	6634	7319	7134	3458	6705	6783	7404	6706	5470	8194	6208	5991
ENSG00000154027	46	33	59	27	35	58	92	63	61	44	51	24
ENSG00000232676	1	0	0	0	0	0	0	1	0	1	0	0
ENSG00000137960	2	0	6	10	18	0	0	4	4	2	6	0
ENSG00000237852	4	0	4	0	0	0	0	2	4	4	0	2
ENSG00000116745	1454	1714	1730	1509	2119	1178	0	0	0	0	0	0
ENSG00000132855	3	12	5	0	5	9	2	8	3	4	6	1
ENSG00000285407	107	150	131	138	235	129	64	42	41	46	48	30
ENSG00000237163	0	0	0	2	0	0	0	2	0	0	2	0
ENSG00000229636	0	2	0	0	0	0	0	0	0	0	0	0
ENSG00000116675	295	305	306	157	284	195	902	686	576	282	650	197
ENSG00000162433	2154	2434	2455	1873	3762	4497	3071	2742	2645	2529	2574	1840
ENSG00000213625	4335	4797	5094	4249	5911	5903	3041	3045	3210	1594	1452	1214
ENSG00000227016	0	0	0	0	0	0	0	0	2	0	0	0
ENSG00000158966	81	99	89	42	89	105	911	831	820	750	751	600
ENSG00000213703	2	0	0	0	0	0	1	0	0	0	0	2
ENSG00000203965	514	564	511	496	622	548	263	219	190	255	268	226
ENSG00000233674	0	4	0	0	0	0	2	0	1	0	0	0
ENSG00000153898	669	683	612	467	563	705	897	847	699	1065	1021	897
ENSG00000117069	64	64	70	38	60	94	0	8	8	0	0	0
ENSG00000125703	779	856	790	507	717	740	819	666	756	608	525	498
ENSG00000285041	8	2	6	6	0	4	4	1	0	0	0	0
ENSG00000285808	0	0	0	1	0	1	0	0	2	0	0	0
ENSG00000229440	0	1	4	0	0	0	0	0	0	0	0	0
ENSG00000234144	0	0	0	0	0	0	2	0	1	0	2	0
ENSG00000230498	8	1	9	0	2	2	0	4	2	3	2	2
ENSG00000162618	9484	10998	10941	8299	8019	8152	2	4	0	2	0	0
ENSG00000131233	0	0	3	0	0	0	5	1	1	11	0	1
ENSG00000272371	2	0	0	0	0	4	0	0	0	2	2	0
ENSG00000287647	0	0	2	0	0	2	0	1	0	1	0	0
ENSG00000230863	16	7	2	1	13	10	5	4	5	1	3	4
ENSG00000225087	9	14	24	16	20	13	4	0	0	0	0	0
ENSG00000280378	8	9	2	2	18	12	15	23	26	0	3	2
ENSG00000137941	1160	1313	1171	986	1343	1022	1048	892	707	889	1214	762
ENSG00000286548	3	13	7	2	6	0	1	4	10	2	6	4
ENSG00000066135	929	1047	1111	612	762	683	1094	947	974	1017	1229	669
ENSG00000272094	0	16	2	6	4	2	0	0	0	2	0	0
ENSG00000232453	33	26	42	39	53	30	58	48	46	12	6	2
ENSG00000260386	0	0	0	2	0	0	0	0	0	0	0	0
ENSG00000117174	2763	3120	3012	1213	2797	3438	3347	2635	2259	1859	1986	1357
ENSG00000237413	3	1	0	0	1	0	0	0	0	0	0	0
ENSG00000184313	0	0	4	0	2	0	25	20	10	19	8	11
ENSG00000225446	2	4	0	2	0	6	7	0	0	9	6	4
ENSG00000288543	0	1	0	0	1	2	0	0	0	0	0	0
ENSG00000122420	1742	1951	2120	1239	1117	1378	105	83	91	24	24	13
ENSG00000284240	2	7	1	0	4	5	0	0	0	0	0	0
ENSG00000236290	0	0	2	0	0	0	0	6	1	0	0	0
ENSG00000143013	3046	3090	3371	2231	1567	2109	1445	1306	1267	1102	1472	831
ENSG00000226084	241	253	218	247	195	189	407	456	414	282	295	221
ENSG00000134748	1697	1933	1865	1752	2175	2378	2580	2233	1847	2984	2741	2134
ENSG00000142892	3112	3510	3218	1967	3638	3745	2319	2132	2053	2117	1795	1697
ENSG00000219102	17	11	19	6	33	9	8	12	6	31	22	22
ENSG00000287743	0	0	2	2	1	0	29	31	15	18	14	6
ENSG00000237505	44	56	71	18	19	8	28	23	20	4	4	2
ENSG00000197273	0	0	0	0	0	0	0	0	2	0	0	0
ENSG00000226804	0	2	0	0	0	2	0	0	0	0	0	0
ENSG00000232846	0	0	0	0	0	0	2	0	1	0	0	0
ENSG00000230787	47	45	54	54	48	24	1	0	1	2	8	1
ENSG00000116641	5325	6335	5990	3200	4964	4914	4392	3766	3101	3651	3869	2511
ENSG00000237453	0	2	0	0	0	0	0	0	0	0	0	0
ENSG00000172260	1211	1203	1188	468	1193	2244	783	656	474	334	295	252
ENSG00000285473	4	5	4	1	14	4	3	3	0	1	4	12
ENSG00000234578	0	0	1	0	0	0	0	0	0	0	0	0
ENSG00000137944	1054	1013	1099	862	866	864	978	854	750	672	949	512
ENSG00000228187	0	0	0	0	0	0	0	2	0	0	0	0
ENSG00000182183	0	0	0	0	0	1	0	0	0	2	2	0
ENSG00000067334	6081	7552	6424	4728	6983	8299	4234	3743	3427	5718	4798	4466
ENSG00000287587	0	0	8	0	4	3	6	3	3	6	4	12
ENSG00000142949	11750	12804	11981	5196	12938	15261	8958	8167	7070	8514	6591	6381
ENSG00000116133	2626	2195	2670	1698	6237	10202	3930	3871	2479	8999	4255	6857
ENSG00000232882	130	212	203	62	247	223	210	169	232	265	224	187
ENSG00000171502	148	191	174	78	342	211	34	20	18	58	84	39
ENSG00000116157	547	682	739	853	565	716	5	4	4	1	2	0
ENSG00000143036	20	21	45	22	65	50	264	222	230	213	237	148
ENSG00000230817	0	1	3	0	0	3	0	0	0	0	0	0
ENSG00000065243	5260	6114	6188	2738	6005	6108	6053	5531	4928	5088	4670	3675
ENSG00000226960	0	0	1	0	0	0	0	0	0	2	0	0
ENSG00000234080	0	0	0	1	0	0	0	0	1	0	2	0
ENSG00000237899	2	8	11	0	1	3	2	1	0	1	2	1
ENSG00000227290	0	0	2	0	0	2	0	0	2	3	1	6
ENSG00000231090	2	0	0	0	0	0	0	0	0	2	0	0
ENSG00000117528	2827	3132	3083	2248	4145	3982	2543	2232	2103	2441	1857	1711
ENSG00000271723	0	0	0	0	0	0	2	0	0	0	0	0
ENSG00000172339	218	274	263	212	250	339	213	164	140	239	272	222
ENSG00000036549	4474	4945	5331	2474	3260	3250	4023	3460	3056	2775	2761	1900
ENSG00000287724	0	1	0	0	0	1	2	0	0	0	1	0
ENSG00000058799	860	957	1035	1175	1159	1179	1719	1664	1449	1104	1078	797
ENSG00000287870	0	1	2	0	2	0	5	4	2	2	2	2
ENSG00000228838	7	2	5	0	3	4	1	0	0	0	0	1
ENSG00000283761	6	2	4	1	4	13	2	3	6	4	4	4
ENSG00000189433	1	7	0	5	0	1	2	4	1	0	0	0
ENSG00000142700	127	165	165	185	249	258	2	12	4	4	2	2
ENSG00000236098	2	5	2	0	13	8	60	40	37	27	35	37
ENSG00000233514	1	9	0	0	1	14	6	2	5	6	4	6
ENSG00000127124	144	201	182	260	734	436	301	242	243	400	396	258
ENSG00000266993	64	62	36	33	38	52	50	36	29	23	29	16
ENSG00000223675	0	0	0	0	0	0	1	0	0	2	0	0
ENSG00000229316	0	0	0	6	0	1	0	0	1	0	0	0
ENSG00000225767	1	2	0	0	1	0	0	0	4	2	0	8
ENSG00000137936	2144	2465	2526	2317	1726	2057	944	750	677	697	680	616
ENSG00000235308	8	6	7	12	9	8	4	1	6	0	4	0
ENSG00000143032	0	0	0	0	0	0	118	119	135	129	77	71
ENSG00000280040	2	4	0	0	0	8	0	0	0	0	0	0
ENSG00000117519	4410	4324	4605	2806	6811	8883	4207	3416	2969	5022	3574	3803
ENSG00000238037	0	6	1	0	2	0	0	0	0	0	0	0
ENSG00000134215	10	6	4	2	26	4	6	4	8	4	0	14
ENSG00000228502	21	32	34	27	23	19	54	50	35	57	45	21
ENSG00000236268	6	10	18	18	4	5	0	0	0	0	0	0
ENSG00000279778	44	58	54	16	55	14	10	0	0	0	0	0
ENSG00000188641	1225	1294	1520	870	1080	897	89	39	51	140	163	132
ENSG00000152078	535	626	598	307	252	763	1292	1308	1076	1497	982	1077
ENSG00000171492	1849	2203	2164	1386	1889	2236	1767	1682	1665	938	1349	726
ENSG00000233129	0	3	0	0	0	0	0	0	1	0	0	0
ENSG00000170989	31	44	51	13	40	26	6359	4982	3522	3747	3488	3026
ENSG00000237897	0	2	0	2	10	3	0	0	0	0	1	0
ENSG00000116299	26	18	22	20	109	80	23	10	8	2	2	2
ENSG00000137962	2435	2389	2293	1372	4390	4229	13664	10508	8048	6679	6630	4912
ENSG00000286692	4	0	0	0	0	0	0	0	0	0	0	0
ENSG00000260464	2	14	16	12	10	15	41	38	24	21	17	14
ENSG00000273204	5	4	6	9	3	2	1	4	0	8	0	2
ENSG00000079739	2540	2791	2887	3010	3704	3776	2381	2294	2318	2793	2786	2160
ENSG00000162377	1579	1791	1645	929	2108	2529	2388	2228	2103	1751	1729	1354
ENSG00000224613	10	6	4	4	4	5	8	2	14	2	0	2
ENSG00000215871	0	2	0	0	0	0	0	0	0	0	0	0
ENSG00000232542	0	0	0	0	0	1	0	0	0	0	0	0
ENSG00000116774	0	0	0	0	0	2	18	5	2	8	8	2
ENSG00000284652	6	1	0	0	0	0	0	6	0	0	0	0
ENSG00000023909	11037	14928	11991	6034	7598	10506	5106	4296	3860	8123	7333	5716
ENSG00000069702	148	262	252	212	292	477	544	440	362	908	511	622
ENSG00000228399	11	8	0	8	4	6	56	45	43	50	46	34
ENSG00000271252	1	4	4	0	2	5	0	0	0	0	0	0
ENSG00000230427	2	0	0	2	0	0	0	2	8	0	0	0
ENSG00000286758	0	0	0	0	0	0	0	1	0	2	0	0
ENSG00000233983	2	0	0	0	0	0	0	0	0	0	0	0
ENSG00000198198	1599	1851	1704	1068	1667	1837	1626	1420	1251	1000	1455	854
ENSG00000225183	2	0	0	0	0	2	0	0	0	0	0	0
ENSG00000116793	2728	2879	3002	2018	3548	3100	986	824	574	2027	1648	1469
ENSG00000238122	5	4	19	0	1	2	4	7	3	0	2	0
ENSG00000183298	135	133	192	251	162	162	261	257	277	222	286	230
ENSG00000234332	24	23	27	10	37	33	35	25	16	24	26	5
ENSG00000117525	1341	1551	1255	849	1758	2817	18	6	6	8	16	12
ENSG00000224238	0	0	8	0	0	2	0	0	2	0	0	0
ENSG00000162692	0	0	1	0	2	2	0	0	0	4	2	2
ENSG00000203914	0	6	2	4	13	2	4	0	0	12	9	4
ENSG00000270457	0	2	0	4	0	0	12	2	3	1	4	2
ENSG00000203858	0	0	0	0	2	0	0	0	8	0	0	0
ENSG00000231987	0	0	4	0	0	3	0	0	0	0	0	0
ENSG00000228057	6	9	13	14	3	9	8	8	13	22	11	9
ENSG00000224445	0	1	0	0	0	2	0	0	0	0	0	0
ENSG00000229842	0	0	0	0	0	0	0	0	0	0	2	0
ENSG00000181656	0	0	0	0	4	2	6	4	2	0	1	0
ENSG00000122481	176	221	214	180	130	194	290	253	247	167	225	119
ENSG00000198162	2684	2770	3059	1772	4357	3894	6186	5526	5443	4805	6086	3400
ENSG00000238198	2	5	2	5	0	0	2	11	6	0	1	0
ENSG00000171517	644	622	761	780	823	811	107	72	66	27	29	21
ENSG00000228852	52	46	39	15	30	22	46	26	34	23	39	17
ENSG00000233482	0	0	0	0	0	0	0	0	6	0	0	0
ENSG00000232878	2	2	3	4	1	6	0	0	0	0	0	0
ENSG00000143079	2177	2246	2284	1381	2159	2446	2951	2433	1602	2585	3074	2062
ENSG00000232450	22	10	19	12	35	37	39	26	29	60	31	43
ENSG00000223575	0	0	0	0	0	0	0	0	0	0	1	0
ENSG00000230768	0	0	0	0	0	2	0	0	0	0	0	0
ENSG00000272715	0	4	0	5	0	0	0	0	0	0	2	0
ENSG00000085491	34	31	25	326	534	29	60	640	23	664	47	32
ENSG00000173947	24	22	15	36	36	18	2	14	11	6	4	0
ENSG00000134198	21	33	20	14	45	44	0	0	2	0	0	0
ENSG00000235595	0	1	4	4	5	0	0	0	0	0	0	0
ENSG00000226053	63	102	129	70	179	105	0	2	0	4	2	2
ENSG00000198799	1028	1357	1326	991	1247	1167	1121	899	798	905	1052	657
ENSG00000279513	8	2	6	4	0	6	7	4	0	0	6	3
ENSG00000117620	1657	1844	1788	1181	1650	1609	842	744	759	588	589	411
ENSG00000280186	1	0	0	2	2	0	0	0	0	0	0	0
ENSG00000223906	0	0	0	0	0	0	0	1	0	0	1	0
ENSG00000162688	1749	1906	1953	978	2097	1690	1434	1132	1177	1480	1331	1013
ENSG00000197106	775	911	833	538	1273	1053	1171	1249	1215	506	466	441
ENSG00000259946	16	18	2	27	10	18	16	16	2	5	14	1
ENSG00000236137	20	55	43	23	65	52	13	18	16	15	3	15
ENSG00000203859	0	0	1	0	0	0	0	6	2	0	4	0
ENSG00000228086	0	0	0	0	0	0	1	0	0	0	0	0
ENSG00000236804	0	4	0	0	0	0	0	0	0	1	2	0
ENSG00000273406	4	4	6	4	2	0	1	0	2	0	0	0
ENSG00000185946	538	694	662	409	787	734	980	907	842	709	534	471
ENSG00000162627	2814	3346	3410	3052	3920	3680	2762	2684	2372	2842	2193	2061
ENSG00000226715	0	0	0	0	0	1	0	0	0	0	0	0
ENSG00000162695	3506	4078	3944	2683	3993	4070	3114	2394	2201	2228	2872	1696
ENSG00000265808	4515	5074	5238	3975	6671	5384	5586	5504	4797	3727	4397	2592
ENSG00000134247	5041	5745	5425	3248	9320	8353	500	443	406	548	386	495
ENSG00000187481	0	0	2	0	2	1	2	0	0	0	0	0
ENSG00000162664	1198	1444	1310	953	1772	2199	2452	2287	1881	1881	1811	1526
ENSG00000236866	0	0	0	0	1	0	4	8	4	2	8	0
ENSG00000134253	343	383	295	310	378	382	612	504	586	336	238	240
ENSG00000223416	3	4	0	1	1	2	8	3	4	3	0	0
ENSG00000227850	21	8	5	7	14	16	12	9	14	7	11	10
ENSG00000285532	2	0	1	0	1	2	0	0	0	2	2	5
ENSG00000226755	0	0	0	0	4	1	0	6	0	0	8	0
ENSG00000232650	0	0	2	0	0	0	2	0	0	2	0	0
ENSG00000183508	69	128	82	189	235	180	64	79	56	13	12	16
ENSG00000277095	2	0	0	0	0	1	0	2	2	0	0	0
ENSG00000234283	1	3	0	5	0	0	0	0	0	2	0	0
ENSG00000232780	2	0	2	0	2	0	0	0	0	0	0	0
ENSG00000198765	3	2	0	0	0	0	0	0	0	0	0	0
ENSG00000277702	41	47	71	51	63	114	33	14	9	7	8	18
ENSG00000143398	3862	4277	3891	2487	4060	4900	11679	10370	9288	11588	10896	8831
ENSG00000196505	1501	1656	1712	1156	1450	1478	2440	2227	1745	1451	1682	1140
ENSG00000213262	0	0	0	0	3	2	0	0	0	0	0	0
ENSG00000235526	39	21	24	15	32	18	4	30	18	3	9	7
ENSG00000270911	0	2	1	0	0	2	0	0	0	0	0	0
ENSG00000065183	4062	4160	4080	1983	6318	6213	5282	4766	4324	4507	4875	3475
ENSG00000227082	50	60	70	47	130	106	121	93	182	86	30	52
ENSG00000226126	0	2	0	0	0	0	1	0	0	1	0	0
ENSG00000163393	469	670	531	376	157	103	1345	1125	960	434	791	348
ENSG00000163156	1124	1311	1216	1509	1159	1335	2318	2364	2293	1579	2087	1214
ENSG00000143631	23	44	47	4	81	94	202	99	116	121	106	72
ENSG00000274642	12	4	9	3	6	5	0	0	0	0	0	0
ENSG00000237975	88	70	115	57	107	70	363	333	318	280	223	200
ENSG00000261168	0	0	0	0	0	2	48	46	53	12	7	14
ENSG00000287980	1	0	0	0	0	0	0	0	0	0	0	0
ENSG00000079335	473	543	610	334	392	506	744	617	523	491	370	365
ENSG00000143119	6	8	3	6	18	9	3	1	2	0	0	1
ENSG00000233432	10	8	11	1	4	2	16	0	4	4	0	6
ENSG00000227700	0	0	0	0	0	0	0	0	0	0	4	0
ENSG00000143520	3	4	10	0	4	9	43	19	28	14	8	4
ENSG00000171943	1176	1251	1247	867	937	972	1314	965	899	1006	986	805
ENSG00000155761	36	66	54	56	60	63	628	574	549	543	599	380
ENSG00000230806	0	0	0	0	1	0	0	0	0	0	0	0
ENSG00000116830	2479	2475	2394	1072	4292	3886	2755	2475	2150	2615	1766	1973
ENSG00000227056	4	0	1	2	0	0	2	0	0	0	0	4
ENSG00000227091	0	0	0	0	0	3	1	2	0	0	0	0
ENSG00000081026	1378	1362	1496	691	1821	1470	872	806	691	587	500	464
ENSG00000224965	5	4	13	0	3	5	0	3	2	0	6	2
ENSG00000228127	0	0	0	0	0	0	8	6	4	3	1	2
ENSG00000143458	1340	1686	1519	1294	1054	914	1840	1947	1770	1114	1001	785
ENSG00000073754	0	0	2	0	0	0	0	0	0	0	0	0
ENSG00000228826	19	40	23	18	14	6	1	4	2	0	0	0
ENSG00000228420	4	10	7	2	9	2	0	0	0	0	0	0
ENSG00000233839	0	0	0	0	0	0	2	0	0	0	0	0
ENSG00000271736	0	0	0	0	0	0	0	0	0	2	0	0
ENSG00000233717	1	0	0	0	0	0	4	0	0	0	0	0
ENSG00000163155	357	380	395	378	321	343	747	523	630	629	654	497
ENSG00000241975	3	29	24	2	21	13	26	9	11	14	6	2
ENSG00000271143	0	0	0	0	0	0	0	2	0	0	0	0
ENSG00000228217	2	5	4	2	7	5	2	2	6	6	3	2
ENSG00000235887	0	0	0	0	0	0	0	0	0	1	0	0
ENSG00000236887	0	0	0	0	0	0	2	0	0	0	0	0
ENSG00000024526	5899	6409	5891	2823	6374	4871	3463	2999	1972	3387	2429	2561
ENSG00000173810	0	0	0	0	0	0	2	2	2	0	1	0
ENSG00000235005	1	0	0	0	0	0	0	0	0	0	0	0
ENSG00000225279	0	0	0	0	0	0	2	1	2	0	0	0
ENSG00000283360	2	5	2	3	0	0	2	2	0	2	0	0
ENSG00000117262	679	399	444	723	526	772	747	773	453	390	483	451
ENSG00000227970	0	0	0	0	0	0	2	0	0	0	0	0
ENSG00000261055	0	1	0	0	2	0	0	0	0	0	0	0
ENSG00000231613	13	5	3	9	10	14	9	14	10	6	4	3
ENSG00000137947	745	961	853	924	987	1281	1297	1185	1125	785	818	535
ENSG00000236689	0	2	0	0	0	0	0	0	0	0	0	0
ENSG00000233589	443	565	527	1128	532	456	15	3	6	20	6	8
ENSG00000117586	258	276	309	282	182	76	270	257	260	55	64	25
ENSG00000230946	0	2	0	0	2	0	0	0	0	0	1	0
ENSG00000162728	0	0	0	0	0	2	0	0	0	2	0	1
ENSG00000229021	3	7	0	10	0	0	21	15	12	27	7	14
ENSG00000184371	7434	7401	7982	2245	6267	12827	591	402	349	788	566	599
ENSG00000233203	8	5	4	10	2	13	15	13	12	17	22	25
ENSG00000232499	151	232	141	116	288	247	152	132	113	247	222	185
ENSG00000232265	0	0	0	0	0	0	2	2	7	0	0	0
ENSG00000163154	4	6	4	1	2	4	4	0	10	4	7	2
ENSG00000232995	110	112	111	106	132	102	93	100	122	51	47	38
ENSG00000227777	0	4	0	0	4	4	12	22	23	10	39	7
ENSG00000177173	14	11	14	5	15	30	41	19	26	31	28	18
ENSG00000162729	861	879	901	1558	999	1131	299	252	261	303	226	213
ENSG00000143158	819	860	843	1149	1242	1325	1381	1307	1292	943	696	723
ENSG00000271092	28	45	36	24	25	33	55	47	46	12	27	29
ENSG00000238118	1	3	3	0	1	3	2	0	0	0	2	0
ENSG00000276118	0	0	0	0	1	0	0	0	0	0	0	0
ENSG00000278811	27	35	34	14	38	44	61	49	47	48	54	47
ENSG00000000460	869	808	768	331	1541	1438	253	206	199	569	331	442
ENSG00000135862	27374	32494	31504	23567	30179	31159	14005	12547	10589	12545	11307	9626
ENSG00000232952	36	33	51	12	43	59	52	57	81	87	63	66
ENSG00000227722	2	0	2	0	2	0	0	3	0	6	0	0
ENSG00000285922	6	2	22	16	5	2	0	0	0	0	0	0
ENSG00000143198	1192	1322	1287	1815	2378	2035	1820	1778	1717	1538	1401	969
ENSG00000143318	0	0	1	2	6	2	22	3	10	3	10	5
ENSG00000232212	10	18	23	16	20	12	0	2	2	0	0	0
ENSG00000143621	9378	10150	9701	9221	13592	15781	9611	8359	7087	10467	9974	8326
ENSG00000241042	0	0	0	1	0	0	0	0	0	0	0	0
ENSG00000143156	1508	1717	1592	1391	2189	1889	537	490	455	574	527	460
ENSG00000198771	63	52	26	40	40	52	4	2	0	3	0	0
ENSG00000225462	4	11	4	2	0	4	12	3	0	10	2	4
ENSG00000237756	2	4	2	6	12	5	3	6	10	0	4	0
ENSG00000213064	3889	4106	3812	2813	6037	5456	3367	3263	2492	3289	2481	2606
ENSG00000143179	2106	2317	2057	1567	2577	2785	2440	2332	2057	2746	2236	2019
ENSG00000143315	1313	1544	1326	1187	1970	1749	805	728	707	626	689	500
ENSG00000143185	0	0	0	0	0	0	1	7	2	1	4	3
ENSG00000272931	2	4	0	2	0	3	20	15	13	18	23	20
ENSG00000143190	1604	2153	1733	747	1531	1479	1936	1532	1470	1344	1410	943
ENSG00000224698	4	1	0	0	0	0	1	0	2	0	2	0
ENSG00000075945	1582	1912	1826	1726	1742	1467	3275	2714	2638	5677	4743	4222
ENSG00000235303	0	0	2	0	0	0	0	0	0	0	0	4
ENSG00000234810	0	0	0	1	0	0	0	0	0	0	0	0
ENSG00000224468	62	48	52	24	48	47	40	18	28	39	13	24
ENSG00000092607	2	8	5	0	0	2	33	29	35	43	63	32
ENSG00000285894	6	4	2	0	14	2	0	0	0	0	0	0
ENSG00000227741	25	21	26	5	14	29	45	30	31	30	31	10
ENSG00000235378	0	0	4	0	0	0	0	0	0	0	3	0
ENSG00000047410	13055	15024	13514	6260	15391	15217	5533	4356	3582	7750	7611	6227
ENSG00000231992	1	1	0	0	0	0	0	0	0	0	0	0
ENSG00000018625	0	0	0	0	0	0	0	4	0	2	0	6
ENSG00000171806	571	586	610	561	511	489	514	437	503	381	331	246
ENSG00000287919	0	0	1	0	0	0	0	3	0	0	2	0
ENSG00000254154	9	6	7	4	4	7	8	2	3	4	2	1
ENSG00000162694	2275	2544	2478	1556	3206	2739	662	590	502	840	761	569
ENSG00000118197	1616	1866	1885	1202	1200	908	2365	2076	1887	851	1462	611
ENSG00000135842	22823	28922	28213	13618	7702	7715	10281	9571	7895	5273	8371	3755
ENSG00000229258	1	0	2	0	1	0	0	0	0	0	0	0
ENSG00000287472	4	2	2	0	6	2	0	0	0	0	0	0
ENSG00000241318	0	4	2	0	0	2	2	0	4	0	0	0
ENSG00000228238	3	3	4	6	6	16	2	0	0	5	2	2
ENSG00000058085	37778	41675	44198	82726	50638	31370	6	12	21	0	4	2
ENSG00000260088	7	12	7	1	8	5	4	8	4	0	0	0
ENSG00000116815	922	1107	944	1419	1705	1417	980	901	758	683	748	590
ENSG00000232917	0	2	0	1	4	1	0	1	0	0	0	0
ENSG00000233057	0	2	0	2	2	0	14	9	9	8	10	6
ENSG00000143167	0	0	0	0	0	2	0	0	0	0	0	0
ENSG00000143184	0	0	0	5	2	2	109	58	99	40	52	37
ENSG00000260976	0	0	4	0	0	0	0	0	0	0	0	0
ENSG00000235215	4	0	0	1	2	0	0	0	0	0	0	0
ENSG00000224691	2	8	7	4	12	6	0	0	0	0	0	0
ENSG00000286572	0	0	0	2	2	0	0	0	2	0	0	4
ENSG00000228215	0	2	0	0	0	0	0	0	0	0	0	0
ENSG00000177807	2	8	2	2	18	8	6	2	4	4	0	6
ENSG00000233626	0	0	2	1	2	6	0	0	2	2	2	0
ENSG00000143228	3328	3512	3217	1961	4150	3678	1463	1280	809	1899	1512	1459
ENSG00000231615	0	2	2	2	0	0	1	0	10	0	0	0
ENSG00000231714	0	0	0	0	0	0	0	0	0	0	2	0
ENSG00000174514	21	11	32	18	32	27	48	42	34	21	26	8
ENSG00000143178	224	205	255	220	204	173	335	319	267	151	155	135
ENSG00000116833	12	11	6	12	78	24	12	18	8	69	30	41
ENSG00000227740	2	4	5	16	16	7	10	7	3	8	9	3
ENSG00000000457	557	596	625	382	716	601	669	600	512	462	472	340
ENSG00000143507	1599	1588	1580	1949	1693	1532	623	673	585	272	361	193
ENSG00000285638	7	11	7	4	5	5	0	0	0	0	0	0
ENSG00000230987	47	25	30	187	30	53	0	0	0	0	1	0
ENSG00000232527	1	4	3	4	23	13	7	2	13	17	2	10
ENSG00000215833	0	0	0	0	0	0	2	0	0	0	0	0
ENSG00000223344	0	0	0	0	0	0	0	0	2	0	0	0
ENSG00000157064	101	123	104	58	68	26	294	237	238	228	405	162
ENSG00000288139	0	0	0	0	0	0	0	0	0	2	0	0
ENSG00000215808	483	517	588	406	595	435	496	428	500	270	237	211
ENSG00000059588	1683	1957	1846	1177	2201	2114	5290	4434	4221	4887	5361	3754
ENSG00000232959	0	0	0	0	2	0	0	0	0	0	0	0
ENSG00000122224	4	4	0	2	4	0	0	0	0	0	0	0
ENSG00000162782	0	0	0	0	0	0	204	175	192	133	133	112
ENSG00000233196	4	2	0	8	1	11	6	1	2	0	0	0
ENSG00000143653	2035	2524	2523	2423	2373	2602	3801	3637	2617	2803	2471	2173
ENSG00000158711	6599	7736	7389	4835	5141	6109	9964	8569	8093	4578	4395	3347
ENSG00000228020	14	12	12	4	20	8	4	0	0	0	0	0
ENSG00000234975	2	3	2	0	0	0	1	2	2	3	5	2
ENSG00000162851	1323	1381	1358	978	1599	1716	2184	2007	2009	1581	1712	1300
ENSG00000271427	20	17	25	20	7	10	23	10	29	18	29	2
ENSG00000143353	976	1197	1000	1034	711	736	1566	1225	1074	792	1018	554
ENSG00000197965	5966	6894	6385	5557	11373	13322	4449	3693	3289	6165	4367	4594
ENSG00000143493	2792	3176	2753	1775	2828	2765	1595	1413	1076	1440	1194	1137
ENSG00000230777	0	0	2	1	10	0	2	4	0	1	4	0
ENSG00000179397	5	14	16	18	17	12	97	72	74	30	32	37
ENSG00000224540	0	0	0	0	2	0	0	0	0	0	0	0
ENSG00000117592	10536	11908	11401	14155	15308	13140	7296	6850	5593	7441	6530	5754
ENSG00000186197	0	0	0	0	0	0	0	0	1	6	3	4
ENSG00000229067	0	0	0	0	0	0	0	2	1	0	0	0
ENSG00000227711	0	0	2	0	0	0	0	0	0	0	0	0
ENSG00000228879	6	0	0	0	4	0	0	0	5	0	0	0
ENSG00000227925	0	2	1	0	0	0	0	0	0	0	0	0
ENSG00000162670	74	83	108	138	100	114	0	0	2	12	13	4
ENSG00000143199	10	16	21	14	14	21	5	12	4	6	8	12
ENSG00000007908	0	0	0	0	0	0	0	0	0	0	2	0
ENSG00000092978	932	1108	990	739	979	1077	1083	1079	980	851	834	532
ENSG00000143499	1952	2121	2178	2349	2999	2631	3028	3014	2682	2421	2270	1847
ENSG00000188404	38	42	32	32	84	64	6	2	2	16	0	2
ENSG00000227735	0	2	0	0	0	4	0	0	0	0	0	0
ENSG00000274702	2	0	0	0	0	0	0	0	0	1	0	4
ENSG00000236942	2	4	5	1	5	6	1	0	0	1	0	0
ENSG00000287205	0	7	2	4	4	0	0	0	0	0	0	0
ENSG00000203697	0	14	0	5	4	8	7	0	1	0	0	0
ENSG00000116574	0	0	0	0	0	0	0	2	0	0	0	0
ENSG00000287929	94	78	89	378	105	42	2	0	0	0	3	0
ENSG00000121481	1212	1521	1491	1361	1431	1497	2640	2298	2241	1681	1880	1247
ENSG00000143248	271	281	261	104	312	255	220	192	261	126	120	85
ENSG00000162814	97	122	146	118	50	49	129	80	108	70	130	36
ENSG00000225172	7	0	2	0	0	0	0	0	0	0	0	0
ENSG00000261642	2	4	4	0	6	14	0	0	0	0	0	0
ENSG00000116132	2247	2451	2288	2627	3542	2916	18	16	21	3	8	6
ENSG00000238042	0	0	3	1	0	0	0	0	0	0	0	0
ENSG00000231877	22	27	43	31	57	34	0	0	2	6	2	4
ENSG00000116679	7047	7566	7879	4085	5937	5949	2882	2428	2177	1739	2166	1389
ENSG00000228536	8	20	17	3	10	14	2	5	2	6	2	1
ENSG00000230550	2	0	0	3	4	0	5	12	3	4	8	0
ENSG00000228470	14	23	10	17	14	40	43	43	49	33	15	3
ENSG00000231648	0	1	0	0	0	0	0	0	0	0	0	0
ENSG00000229983	9	8	13	17	9	2	0	3	2	1	2	0
ENSG00000215149	0	0	0	1	0	2	0	0	0	0	2	0
ENSG00000225920	47	58	45	6	21	14	62	35	31	12	35	12
ENSG00000143476	4115	4357	3409	1801	5193	5018	2482	2134	1631	2409	1685	1741
ENSG00000121486	2005	2097	2072	1687	2376	2400	2615	2334	2466	1697	1380	1216
ENSG00000228437	0	0	0	2	0	0	0	0	0	0	0	0
ENSG00000057252	4800	5646	5333	3526	7249	8234	5503	5138	4107	5670	4862	4028
ENSG00000234070	2	0	0	0	0	0	0	0	0	0	0	0
ENSG00000233018	0	0	0	0	0	0	2	1	2	0	2	0
ENSG00000162852	1069	1237	1285	652	1100	1039	1669	1427	1360	1141	1188	928
ENSG00000232792	0	0	0	0	0	0	0	0	2	0	0	0
ENSG00000273004	4	12	4	2	4	2	2	0	4	11	6	18
ENSG00000143842	433	470	492	891	586	563	501	450	333	574	382	356
ENSG00000268062	2	4	0	8	6	0	2	0	0	0	0	2
ENSG00000237409	0	0	0	0	2	0	0	0	0	0	2	2
ENSG00000116962	2451	2431	1966	2085	5376	4584	25411	22878	20683	18918	23072	13949
ENSG00000229757	0	0	0	0	0	0	4	1	8	1	8	3
ENSG00000232679	0	2	0	6	0	0	0	0	0	0	0	0
ENSG00000220749	24	22	26	58	41	31	110	142	127	90	85	61
ENSG00000181450	539	620	535	281	607	697	793	672	534	422	404	251
ENSG00000223519	15	9	29	7	12	7	51	58	86	37	22	10
ENSG00000286285	2	18	15	18	26	30	90	82	57	77	83	60
ENSG00000225300	0	0	0	0	0	0	0	0	2	0	6	0
ENSG00000223842	29	15	10	0	2	1	10	2	0	0	12	2
ENSG00000162753	3	3	2	8	6	3	0	4	2	0	0	0
ENSG00000228247	0	0	1	0	0	2	0	2	0	0	0	0
ENSG00000231424	13	22	16	11	18	19	0	0	0	4	2	3
ENSG00000143355	0	4	4	6	8	0	0	0	0	2	4	7
ENSG00000121644	5081	5871	5391	3330	4445	4243	7152	6535	5666	5945	5789	4120
ENSG00000174502	0	2	2	0	17	2	3	0	0	4	2	0
ENSG00000158715	327	371	337	366	743	555	187	231	272	238	159	177
ENSG00000143195	20	12	8	6	26	6	20	4	10	14	7	10
ENSG00000162849	21	24	47	12	6	13	4	6	3	0	1	0
ENSG00000273416	0	2	0	0	2	2	0	1	6	6	6	0
ENSG00000282111	0	0	0	0	1	0	0	0	0	0	0	0
ENSG00000067533	2061	2440	2367	1565	2974	3083	2795	2234	2249	2129	2429	1600
ENSG00000228955	6	2	0	1	8	2	8	2	0	1	2	2
ENSG00000116209	3010	3355	3395	3696	4221	4026	4901	4902	4998	3252	3253	2394
ENSG00000271811	10	17	5	59	16	18	0	0	0	0	2	0
ENSG00000287808	65	47	71	80	52	35	32	25	28	46	4	33
ENSG00000286210	0	0	0	0	0	0	4	2	1	0	0	2
ENSG00000287364	0	2	2	0	0	1	0	0	0	0	0	0
ENSG00000260698	10	4	1	16	11	25	30	27	14	28	36	26
ENSG00000277007	69	80	69	76	37	35	73	57	55	34	40	32
ENSG00000229016	0	0	0	0	0	0	0	0	0	1	0	0
ENSG00000152104	5483	6358	6327	3397	6537	7771	11056	9023	7448	6377	6374	5090
ENSG00000117650	4008	4247	4064	2656	5099	4239	1742	1488	957	2687	1986	2015
ENSG00000235021	0	0	0	0	0	0	0	2	2	0	0	0
ENSG00000203724	33	55	46	48	75	42	99	83	60	41	33	28
ENSG00000287633	0	0	0	0	0	0	2	0	10	4	0	4
ENSG00000158764	0	0	0	0	0	0	0	0	2	0	0	0
ENSG00000223375	0	0	0	0	0	0	0	0	0	1	0	0
ENSG00000260855	26	41	34	21	37	51	183	297	263	77	103	55
ENSG00000236206	2	4	5	2	1	2	0	14	6	4	10	4
ENSG00000168118	1372	1686	1668	2352	2368	1885	3526	3381	3102	1739	1698	1405
ENSG00000173726	11081	13185	13000	13026	10768	12240	16983	14768	13637	13367	15494	9753
ENSG00000282852	0	2	0	0	0	1	0	1	0	2	0	0
ENSG00000152382	648	808	757	718	924	972	1210	1184	1191	802	932	593
ENSG00000143839	0	2	0	0	0	0	0	0	0	0	0	0
ENSG00000261024	1	3	0	2	0	2	0	0	0	2	0	0
ENSG00000230547	6	9	11	0	10	5	0	0	0	0	0	0
ENSG00000227953	17	21	24	47	10	27	155	125	161	31	42	26
ENSG00000135829	9083	9810	9417	5985	15517	16776	6211	5580	4860	14032	10224	11003
ENSG00000134717	4185	5248	5076	4243	3553	3331	5496	4772	4339	4615	5176	3404
ENSG00000116668	324	461	413	368	236	221	308	238	307	157	200	108
ENSG00000232341	0	2	0	0	2	0	0	0	0	0	0	0
ENSG00000287676	11	22	14	1	9	15	11	5	2	1	6	1
ENSG00000236792	21	29	17	2	20	16	10	16	18	30	11	16
ENSG00000143207	2602	3073	3108	2827	2576	2256	2943	2479	2430	2272	2349	1722
ENSG00000230404	0	0	0	0	0	0	62	50	45	7	15	6
ENSG00000236230	2	2	0	4	0	0	0	0	0	0	1	0
ENSG00000026751	8	4	8	0	32	0	2	0	2	0	0	0
ENSG00000150681	0	0	2	0	2	0	0	0	0	3	1	0
ENSG00000116906	3302	3941	3851	3768	3909	3132	4368	3918	3375	2906	2715	2222
ENSG00000092969	1441	1521	1341	745	1615	2573	45	37	21	9	12	6
ENSG00000157181	2200	2395	2357	1786	2460	3026	1985	1731	1784	1439	1396	934
ENSG00000250762	5	4	4	9	5	2	2	0	0	0	8	1
ENSG00000227421	0	0	0	0	0	0	0	0	0	9	0	2
ENSG00000227240	4	0	0	0	2	4	32	23	22	7	19	8
ENSG00000076258	127	165	170	124	219	143	64	58	68	44	48	45
ENSG00000231084	46	27	60	19	32	24	17	18	20	9	12	9
ENSG00000117697	1629	1740	1713	1440	2391	2502	1289	1032	1071	1238	787	731
ENSG00000162669	83	114	74	32	49	59	13	16	18	19	10	8
ENSG00000132681	0	0	0	0	0	0	0	2	0	0	2	0
ENSG00000225904	0	0	0	0	0	4	0	0	0	0	0	0
ENSG00000143641	5033	5352	4958	3053	10373	8652	3013	2755	2316	3054	2246	2308
ENSG00000227630	1	0	0	2	6	2	6	4	10	29	10	18
ENSG00000010932	14	21	21	2	15	5	1	0	0	0	0	0
ENSG00000282849	2	0	0	4	2	1	323	277	170	163	165	154
ENSG00000226640	0	0	0	0	0	0	0	0	0	1	0	3
ENSG00000010072	651	737	712	447	1009	1145	1295	1176	1134	960	855	703
ENSG00000135766	249	327	334	228	441	487	460	428	411	254	247	225
ENSG00000279261	0	0	0	0	0	2	2	0	2	4	0	2
ENSG00000213051	6	4	0	0	0	2	2	0	0	0	0	0
ENSG00000163534	0	0	0	0	0	0	2	0	0	0	0	0
ENSG00000168243	37	21	24	18	42	32	87	66	42	61	35	50
ENSG00000224939	133	174	171	86	100	54	20	9	14	10	6	12
ENSG00000116183	354	437	374	294	467	94	36	56	32	4	4	2
ENSG00000232194	4	11	8	10	11	15	8	0	0	4	0	0
ENSG00000230849	4	0	2	2	2	2	18	10	10	17	11	33
ENSG00000170382	2	11	8	12	4	3	581	604	545	205	312	207
ENSG00000272362	20	10	13	11	25	15	0	10	3	1	0	2
ENSG00000287450	0	0	0	0	0	0	0	0	1	0	0	0
ENSG00000233583	0	0	1	0	0	0	0	0	0	0	0	0
ENSG00000066027	3374	4148	3949	3065	4021	3716	5236	5385	4435	4351	3717	3176
ENSG00000227006	10	13	6	6	23	23	7	14	12	18	9	16
ENSG00000173728	6	16	8	14	15	10	11	6	13	4	10	6
ENSG00000273093	0	0	0	2	0	2	8	2	5	0	2	2
ENSG00000135828	443	444	549	628	650	710	415	299	428	148	144	119
ENSG00000185523	2	5	2	0	6	4	0	2	8	0	0	2
ENSG00000116711	777	851	748	411	1355	1438	112	80	89	107	62	79
ENSG00000285665	38	56	32	27	68	38	61	22	17	23	29	18
ENSG00000231022	0	0	0	0	0	1	0	0	0	0	0	0
ENSG00000228208	0	4	1	2	2	6	10	11	6	6	7	6
ENSG00000273384	1	0	0	1	6	0	0	1	2	2	3	2
ENSG00000238061	0	2	0	0	0	2	4	0	4	0	4	0
ENSG00000234915	0	2	4	0	2	3	2	0	2	0	1	1
ENSG00000143845	92	148	146	202	352	270	711	725	716	462	452	272
ENSG00000213045	0	1	0	0	0	0	0	0	0	0	0	1
ENSG00000230063	0	0	0	0	0	0	0	0	3	0	2	0
ENSG00000123684	7229	7866	7452	2953	7384	7043	8916	7961	6766	7639	6628	5526
ENSG00000228044	105	163	148	119	250	117	116	138	159	212	209	186
ENSG00000225338	0	3	0	2	4	4	0	0	0	2	1	0
ENSG00000237457	0	0	0	0	0	0	0	2	0	0	0	0
ENSG00000225171	3	16	28	15	14	5	6	1	3	7	0	4
ENSG00000235386	1	1	1	7	3	5	0	0	0	0	0	0
ENSG00000123836	927	1103	1104	471	857	803	5616	5519	4955	1388	1865	1020
ENSG00000213690	2	0	0	0	0	0	0	0	3	1	0	0
ENSG00000229832	19	13	9	1	12	13	8	4	1	1	9	5
ENSG00000225233	0	0	0	0	0	0	0	0	4	2	0	0
ENSG00000237514	0	0	0	0	0	0	0	0	1	0	0	0
ENSG00000287856	4	0	0	0	2	1	0	0	0	0	1	0
ENSG00000226375	1	1	2	2	4	0	3	2	0	0	0	0
ENSG00000203705	773	968	955	622	802	710	1953	1844	1868	523	826	404
ENSG00000224040	3	17	7	4	2	9	6	12	7	8	12	0
ENSG00000228686	3	1	6	0	3	2	2	1	3	1	4	0
ENSG00000279838	24	16	25	20	15	14	2	4	5	6	4	6
ENSG00000174175	0	0	4	0	0	0	0	0	0	0	0	0
ENSG00000241475	65	42	58	83	82	47	74	31	52	79	75	47
ENSG00000286421	0	0	0	4	0	0	0	0	0	0	0	0
ENSG00000270936	0	0	0	0	0	0	2	0	0	0	0	0
ENSG00000008118	5	1	10	3	5	23	0	0	0	0	0	0
ENSG00000171161	650	764	823	858	742	711	1184	1031	1214	703	690	583
ENSG00000282097	2	1	0	1	1	0	3	0	6	2	3	4
ENSG00000196878	30111	33258	34394	49864	32828	33810	37	15	24	43	47	38
ENSG00000225561	0	0	6	0	0	1	0	0	1	0	0	0
ENSG00000074964	325	425	440	434	433	375	318	281	331	129	186	134
ENSG00000240963	1	0	0	0	1	0	1	0	0	0	0	0
ENSG00000198929	0	0	0	2	13	9	18	19	13	26	18	15
ENSG00000230628	6	8	19	2	13	18	4	10	2	9	18	14
ENSG00000174606	2146	2561	2413	1868	2375	2032	2898	2653	2651	1774	1616	1348
ENSG00000121446	0	0	0	0	0	0	0	0	3	0	0	0
ENSG00000236905	0	0	0	0	0	0	2	0	0	0	0	0
ENSG00000233304	0	0	0	0	0	0	0	0	2	0	0	0
ENSG00000116903	1207	1371	1287	1140	1581	1985	1965	1758	1694	1060	1132	804
ENSG00000226196	0	0	0	0	1	0	0	0	0	0	0	0
ENSG00000198797	28	20	11	96	78	18	0	0	0	0	0	0
ENSG00000151414	4381	4653	4528	2865	5393	4421	7488	7163	6321	3026	3114	2265
ENSG00000177614	18	22	32	20	65	46	76	44	45	36	28	56
ENSG00000233920	2	0	0	0	0	0	0	4	2	3	0	0
ENSG00000183831	31	58	25	25	86	52	0	0	0	0	0	1
ENSG00000225755	0	0	0	0	0	2	0	0	0	0	0	0
ENSG00000197472	173	199	176	86	108	230	94	88	67	94	94	71
ENSG00000230184	2	1	0	2	2	0	1	0	0	0	0	2
ENSG00000231718	0	0	0	0	0	0	0	0	2	0	0	0
ENSG00000136643	2201	2678	2472	1981	2433	2020	1727	1441	1406	1596	1964	1240
ENSG00000232537	0	0	0	0	0	1	0	0	0	0	0	0
ENSG00000285521	0	4	2	0	0	0	0	2	1	1	0	0
ENSG00000236317	0	2	2	0	1	2	0	0	3	0	1	0
ENSG00000176855	0	0	0	0	0	0	0	0	0	0	0	1
ENSG00000162877	6	0	10	0	3	0	8	5	0	2	0	7
ENSG00000225401	0	4	3	6	5	0	0	0	0	1	3	2
ENSG00000228190	0	0	0	0	0	0	0	2	0	0	0	0
ENSG00000135747	1	8	6	3	6	20	2	5	7	18	18	4
ENSG00000227237	1	0	0	0	0	1	0	0	0	4	0	0
ENSG00000069248	3030	3405	3114	2330	4411	4195	2466	2211	1883	2495	2315	1914
ENSG00000234464	1	6	9	9	25	3	0	0	0	0	0	2
ENSG00000253148	0	2	0	0	0	2	0	0	0	0	0	0
ENSG00000090104	0	0	0	0	0	0	0	0	0	0	2	0
ENSG00000285280	64	60	44	53	86	93	59	60	67	34	56	35
ENSG00000232892	1	2	0	0	7	0	0	0	0	0	0	0
ENSG00000236468	0	0	0	0	0	0	0	2	0	2	0	0
ENSG00000185220	166	201	226	296	289	416	397	359	423	238	193	163
ENSG00000162769	1293	1575	1385	1071	1696	1918	1280	1190	1101	1251	1059	905
ENSG00000133065	2597	3070	2831	2147	3552	3591	4253	3829	3291	3526	3202	2735
ENSG00000042781	8	13	20	4	18	18	0	0	3	6	7	8
ENSG00000234754	11	12	2	3	14	2	2	0	0	0	0	0
ENSG00000233084	4	1	5	4	0	1	16	18	17	6	11	2
ENSG00000227815	5	11	21	6	12	0	0	0	2	0	4	0
ENSG00000229112	0	0	0	0	0	0	1	0	0	0	0	0
ENSG00000233332	0	2	6	0	4	3	0	0	0	0	0	0
ENSG00000226876	2	0	0	0	2	2	0	2	2	0	0	1
ENSG00000277462	300	378	391	217	326	386	786	662	745	471	392	346
ENSG00000225591	0	2	0	0	0	0	2	0	0	0	0	0
ENSG00000035687	5322	6251	6145	4025	4841	5139	3363	2993	2426	2673	3009	1966
ENSG00000213080	240	196	204	131	317	376	606	515	487	406	392	365
ENSG00000180287	0	0	0	0	0	0	71	48	40	207	143	150
ENSG00000226693	3	2	2	0	4	0	1	0	0	0	0	0
ENSG00000231272	0	1	0	0	3	1	0	0	0	0	0	0
ENSG00000230124	1454	1713	1705	1620	1528	1471	1464	1230	1167	1483	1493	1017
ENSG00000226723	7	6	5	5	0	9	5	4	3	2	4	3
ENSG00000272672	0	0	0	0	0	0	4	0	0	1	0	0
ENSG00000007341	933	1004	1012	707	950	901	796	654	618	465	475	368
ENSG00000286747	30	12	17	13	6	13	6	2	2	7	4	2
ENSG00000236069	0	0	0	0	0	0	0	0	0	0	2	0
ENSG00000236244	0	0	0	0	1	1	0	0	0	0	0	0
ENSG00000272865	0	0	0	0	0	0	2	2	2	4	4	4
ENSG00000143324	4298	4801	4547	3713	5332	4544	5542	5013	3610	4281	4183	3078
ENSG00000118193	5864	6433	5774	2151	6637	5675	1300	1121	699	2252	1646	1768
ENSG00000286619	273	372	372	254	414	328	914	1026	658	888	876	775
ENSG00000198756	447	490	503	419	319	320	712	748	874	491	326	411
ENSG00000178596	0	0	0	0	0	0	0	0	0	2	0	1
ENSG00000054282	360	451	546	262	969	509	57	101	56	129	186	19
ENSG00000183780	978	1312	1003	929	1125	1330	343	286	262	123	84	90
ENSG00000162702	2338	2601	2672	1630	2925	3531	5941	5039	4077	5626	5356	4238
ENSG00000143194	2	0	0	0	0	0	0	0	0	0	0	2
ENSG00000054267	2600	2798	2915	1388	2673	2757	2088	1828	1652	2471	2594	1862
ENSG00000287921	7	0	4	2	4	10	3	4	0	1	0	1
ENSG00000177800	0	0	0	0	0	0	0	0	6	0	0	0
ENSG00000232166	0	0	0	0	0	1	2	0	0	0	0	0
ENSG00000175137	738	749	855	973	1259	1303	1279	1204	1168	1010	1251	848
ENSG00000134245	176	215	286	199	236	216	701	492	565	412	366	230
ENSG00000227373	0	16	3	6	8	2	0	6	2	2	0	0
ENSG00000228175	49	49	64	32	52	74	35	57	42	35	50	12
ENSG00000069275	20759	22718	20800	12411	24792	23182	21686	19267	14885	23706	20366	17604
ENSG00000237317	0	0	0	1	0	0	0	0	0	0	0	0
ENSG00000187889	7	6	3	3	0	7	6	0	2	1	7	0
ENSG00000097046	1684	1800	1731	1014	2314	2336	1113	1069	923	1552	984	1160
ENSG00000231378	4	0	0	0	0	0	0	0	0	0	4	2
ENSG00000235605	1	6	0	0	1	1	4	0	1	1	0	2
ENSG00000224857	7	7	3	4	9	5	0	3	0	4	4	1
ENSG00000273367	19	31	21	11	31	32	78	113	108	15	22	13
ENSG00000230604	0	6	0	0	0	0	0	5	0	0	0	0
ENSG00000231605	0	0	0	1	0	0	0	0	0	0	0	2
ENSG00000236358	1	12	0	2	11	2	38	22	47	7	22	6
ENSG00000203737	0	2	2	0	0	0	2	2	0	4	0	0
ENSG00000215873	0	2	0	0	0	0	0	0	0	2	0	0
ENSG00000185420	309	379	324	334	326	268	425	290	282	492	509	400
ENSG00000076321	1050	1158	1096	753	1316	1398	1145	1123	1110	660	565	428
ENSG00000272175	0	1	2	0	0	1	2	2	1	0	0	3
ENSG00000213070	3	4	3	3	0	8	0	4	0	7	0	1
ENSG00000282265	0	0	0	0	2	0	0	0	0	0	0	0
ENSG00000117280	998	1068	1038	849	1583	1522	3368	3096	3069	2462	2408	1764
ENSG00000233985	0	4	2	6	2	4	0	0	0	2	0	0
ENSG00000236719	0	0	2	0	2	2	0	0	0	0	0	0
ENSG00000136636	4240	4806	4470	2541	4230	5026	2961	2467	2335	2760	2478	1902
ENSG00000225486	2	3	0	0	0	2	2	0	5	0	3	0
ENSG00000163874	4114	4231	4633	3387	3388	3698	404	252	268	510	433	398
ENSG00000285777	3	1	4	3	1	2	0	0	0	0	0	0
ENSG00000286109	0	0	0	0	0	2	0	0	0	0	0	0
ENSG00000213068	0	0	0	0	0	0	2	0	0	0	0	0
ENSG00000054392	9	28	35	16	12	15	22	11	24	6	12	4
ENSG00000188739	19	37	46	23	31	28	50	53	38	34	51	42
ENSG00000286666	2	2	0	4	2	0	0	0	0	0	0	0
ENSG00000273198	0	0	0	0	0	0	2	0	2	0	0	1
ENSG00000203730	4	5	14	2	0	0	0	2	4	0	0	0
ENSG00000273483	10	6	12	10	21	7	4	8	17	4	6	0
ENSG00000203729	0	0	0	0	0	0	0	1	0	0	0	0
ENSG00000261729	0	3	0	0	8	2	2	0	0	0	0	6
ENSG00000215796	2	10	0	5	3	3	4	1	0	0	2	1
ENSG00000143341	1564	1609	1788	1510	3235	1901	8	0	6	0	10	0
ENSG00000229739	23	24	24	27	28	31	18	18	22	24	11	9
ENSG00000116703	1	1	0	2	0	3	0	0	0	0	0	2
ENSG00000273874	0	2	0	1	1	0	1	3	1	5	4	1
ENSG00000278757	0	10	3	3	2	7	8	9	3	0	5	3
ENSG00000264101	0	2	0	0	0	0	1	0	0	0	0	0
ENSG00000243267	0	0	0	0	0	0	0	0	0	0	0	2
ENSG00000239149	11	5	4	14	5	11	6	14	1	1	3	2
ENSG00000207237	0	0	0	0	0	0	2	0	1	0	0	0
ENSG00000207466	0	0	0	1	0	0	0	0	0	0	0	0
ENSG00000206627	0	1	0	0	0	0	0	2	14	0	0	0
ENSG00000207194	0	0	0	0	0	0	0	0	0	0	0	1
ENSG00000263675	13	6	10	5	5	5	7	5	9	3	9	4
ENSG00000212624	0	0	0	0	0	0	0	0	2	0	0	0
ENSG00000276081	0	2	0	2	0	0	0	0	0	0	0	0
ENSG00000251767	0	0	0	0	2	0	0	0	0	0	0	0
ENSG00000199318	3	3	0	0	9	3	0	0	0	0	0	2
ENSG00000206817	0	1	2	0	0	0	0	0	0	0	0	0
ENSG00000200839	0	0	0	0	0	0	1	0	0	0	0	2
ENSG00000251720	1	0	5	1	2	5	0	0	0	2	6	0
ENSG00000207234	2	1	5	0	2	7	7	0	1	0	0	2
ENSG00000202259	0	1	1	0	0	0	0	0	0	0	0	0
ENSG00000244256	5	10	6	16	12	13	17	16	7	5	8	15
ENSG00000252797	2	0	0	0	3	0	1	1	3	0	0	0
ENSG00000215930	0	2	0	0	2	3	0	0	0	0	5	0
ENSG00000206679	0	0	0	0	0	0	2	0	0	0	0	0
ENSG00000222069	0	0	0	0	0	0	2	0	0	0	0	0
ENSG00000199879	0	0	9	0	0	0	0	0	0	0	2	0
ENSG00000283296	0	0	1	0	0	0	1	2	0	1	0	2
ENSG00000207974	0	0	0	0	0	0	0	0	0	1	0	0
ENSG00000273629	0	0	0	2	0	0	0	0	0	0	0	0
ENSG00000253025	2	0	0	0	0	0	0	0	0	0	0	0
ENSG00000201544	2	10	4	8	4	6	2	2	6	0	0	0
ENSG00000252906	1	0	0	0	0	2	0	0	0	0	0	0
ENSG00000206692	0	0	2	0	0	0	0	0	0	0	0	0
ENSG00000212144	0	0	0	0	0	0	7	5	7	2	0	4
ENSG00000207181	2	25	12	14	21	36	9	12	14	8	11	16
ENSG00000264377	3	4	0	4	4	8	0	2	1	0	0	0
ENSG00000239494	9	18	16	1	13	19	2	9	11	12	2	3
ENSG00000202184	0	0	0	0	3	0	0	0	0	0	0	0
ENSG00000241395	0	0	0	0	0	0	0	0	2	0	0	0
ENSG00000200495	2	0	0	0	0	0	0	0	0	0	0	0
ENSG00000252553	5	3	15	0	5	1	0	0	0	0	0	0
ENSG00000212187	0	0	2	0	0	0	0	0	0	0	0	0
ENSG00000201944	2	0	6	0	3	6	11	2	1	2	4	3
ENSG00000243051	0	0	2	0	0	0	0	0	0	2	0	0
ENSG00000207326	0	0	0	0	0	0	0	0	0	0	0	2
ENSG00000212205	4	3	2	1	1	4	6	9	1	2	6	0
ENSG00000264358	2	1	0	0	1	2	0	0	0	2	0	0
ENSG00000252879	4	0	0	0	0	0	0	0	0	0	0	0
ENSG00000206762	5	7	3	2	6	6	15	11	22	8	4	2
ENSG00000264500	5	9	6	11	3	7	3	3	9	3	4	4
ENSG00000230175	0	0	2	0	0	2	2	0	1	0	0	0
ENSG00000225272	0	6	2	0	0	1	0	2	0	0	0	0
ENSG00000215838	0	4	4	0	8	7	9	21	23	0	1	1
ENSG00000273365	7	4	0	0	3	7	9	8	0	1	2	8
ENSG00000224358	72	72	66	39	88	43	37	32	29	18	36	17
ENSG00000162545	1387	1572	1711	3620	2448	2274	1250	1027	948	587	657	425
ENSG00000090432	1097	1210	1107	1308	1842	2152	2252	2061	2000	901	872	712
ENSG00000215520	0	0	2	0	0	0	0	0	0	0	0	0
ENSG00000183114	0	0	0	0	2	2	23	15	20	16	7	4
ENSG00000158825	93	75	71	40	265	230	0	0	0	0	0	2
ENSG00000158828	180	280	261	211	291	354	330	260	227	88	90	73
ENSG00000117242	70	88	69	48	143	134	112	73	47	39	59	22
ENSG00000234473	2	7	3	2	2	11	0	0	4	0	0	0
ENSG00000238754	0	0	2	0	0	2	0	0	0	0	0	0
ENSG00000134371	2979	3447	3382	2023	3897	3062	3204	2549	2389	1943	2059	1370
ENSG00000162630	0	0	0	0	4	0	0	2	0	0	4	2
ENSG00000276735	0	0	2	0	0	0	0	0	0	0	0	0
ENSG00000232077	0	8	4	6	4	22	2	0	6	0	0	0
ENSG00000229639	0	0	0	0	1	0	0	0	0	4	0	1
ENSG00000287453	0	0	0	0	0	2	0	0	0	1	0	0
ENSG00000066557	2076	2108	2167	1133	2373	1748	1360	1188	1173	1246	1247	869
ENSG00000244389	0	0	0	0	2	0	0	0	0	0	0	0
ENSG00000228988	0	6	1	0	2	0	0	0	0	0	0	0
ENSG00000118454	1818	2226	2113	1841	2056	2715	2142	1905	1895	1968	1571	1470
ENSG00000226088	7	14	10	3	0	4	17	14	7	6	6	1
ENSG00000116761	1780	1981	1996	598	295	360	135	118	79	156	226	118
ENSG00000271992	40	43	26	20	6	4	7	4	2	0	0	2
ENSG00000233020	0	0	2	1	0	1	2	0	0	1	0	0
ENSG00000007968	0	0	0	0	0	1	0	0	0	0	0	0
ENSG00000117318	0	0	0	0	0	0	2	0	0	0	0	0
ENSG00000142676	15867	18685	18416	24794	16975	17738	35836	35306	34806	26783	29240	20744
ENSG00000057757	1850	2196	2013	1701	2303	2087	2140	1938	1825	1683	1327	1330
ENSG00000011009	948	1136	1225	1825	1680	1881	1961	1950	1858	2327	1653	1890
ENSG00000117308	3860	4074	4679	4319	3499	3318	600	516	436	838	686	675
ENSG00000235748	4	11	6	9	18	20	7	0	0	2	6	0
ENSG00000237861	0	0	0	0	2	0	0	0	8	0	0	0
ENSG00000233615	0	0	0	0	0	0	1	0	0	0	0	0
ENSG00000286496	0	0	0	0	0	0	6	6	4	0	6	2
ENSG00000287516	0	5	2	0	5	0	8	9	4	4	2	0
ENSG00000287738	0	2	1	0	3	2	0	1	4	0	0	0
ENSG00000158716	255	355	330	563	523	433	351	289	260	245	149	174
ENSG00000181036	0	0	0	0	0	2	0	0	0	0	0	0
ENSG00000243284	1	0	0	0	0	0	0	0	0	0	1	0
ENSG00000272668	852	1030	1068	1089	876	706	0	0	0	2	2	0
ENSG00000213085	21	20	24	23	19	29	30	9	10	41	12	20
ENSG00000279430	2	0	0	0	3	2	0	0	0	0	0	0
ENSG00000162723	2	0	0	0	0	0	2	0	0	0	0	0
ENSG00000256029	9	16	6	1	14	2	0	0	0	0	1	0
ENSG00000188004	2	2	1	0	2	2	0	0	0	0	0	0
ENSG00000266580	0	2	0	0	0	0	0	0	0	0	0	0
ENSG00000254545	2	1	1	2	1	7	0	0	1	0	0	0
ENSG00000203620	0	0	0	0	0	0	0	0	0	2	2	0
ENSG00000269967	31	41	34	16	12	12	1	5	4	11	8	4
ENSG00000228634	12	13	13	3	22	13	1	1	5	2	5	5
ENSG00000221040	0	1	0	0	0	0	0	0	0	0	0	0
ENSG00000287217	0	0	0	2	0	0	0	0	0	0	0	0
ENSG00000163399	8758	9467	9770	5836	12670	9208	10158	9598	7841	11048	9872	8430
ENSG00000233154	2	0	1	10	15	4	2	5	8	2	10	0
ENSG00000230381	0	0	0	0	0	0	0	2	0	0	0	0
ENSG00000200547	0	0	0	0	0	0	0	0	1	0	0	0
ENSG00000224950	16	26	25	15	62	27	5	2	5	14	10	9
ENSG00000286276	8	2	4	2	4	6	0	2	1	2	4	0
ENSG00000177888	3680	4439	3990	1834	3406	2429	4183	3880	3672	1663	1698	1160
ENSG00000243364	26	41	65	103	86	112	128	161	86	162	188	137
ENSG00000143590	19	25	22	44	22	41	161	145	175	83	90	66
ENSG00000169242	85	94	91	78	190	199	281	221	256	389	346	302
ENSG00000169241	845	927	1025	1142	954	1001	1873	1716	1803	999	1424	704
ENSG00000163463	241	246	247	171	327	482	427	377	323	211	236	175
ENSG00000169231	211	265	225	305	148	133	499	471	433	254	385	199
ENSG00000236675	3	31	17	2	14	81	43	68	23	244	27	181
ENSG00000177628	19	5	13	400	328	652	353	38	60	81	677	8
ENSG00000176444	0	4	1	0	0	0	0	0	0	0	0	0
ENSG00000223263	1	6	3	0	0	4	1	6	4	1	0	4
ENSG00000197721	0	0	1	0	2	0	0	0	0	0	0	0
ENSG00000244703	0	0	0	0	0	0	0	0	0	0	0	1
ENSG00000234219	4	0	0	0	0	0	0	0	0	0	0	0
ENSG00000174059	2	0	0	0	2	3	0	0	0	0	0	2
ENSG00000284237	2	0	0	2	2	4	2	0	2	10	2	0
ENSG00000158731	0	0	0	0	0	0	0	2	0	0	0	0
ENSG00000201746	3	2	1	0	4	0	0	2	0	0	0	0
ENSG00000199562	1	0	0	0	0	0	0	0	0	0	0	0
ENSG00000284735	7	5	1	3	14	6	7	5	6	6	0	2
ENSG00000284642	19	21	16	23	11	28	31	19	5	25	22	7
ENSG00000142657	9449	10956	10558	7806	9945	11704	2363	1832	1651	4935	4319	3805
ENSG00000271989	0	0	1	0	4	2	0	0	0	0	0	0
ENSG00000251503	6	0	0	1	4	0	3	4	0	1	0	0
ENSG00000175279	95	133	139	153	116	124	75	87	58	49	37	30
ENSG00000160049	2142	2495	2300	1519	2924	2904	4560	3629	3262	3341	3060	2684
ENSG00000236035	9	10	13	14	4	23	33	4	7	15	21	9
ENSG00000221643	2	0	3	5	3	5	4	0	0	0	0	0
ENSG00000122188	2	7	0	0	4	0	0	2	0	0	0	0
ENSG00000227417	0	0	4	0	0	5	2	4	0	0	0	1
ENSG00000223505	0	6	0	0	0	7	6	0	4	4	0	0
ENSG00000182004	1552	1874	1706	2183	2812	2647	2231	2105	2042	1851	1655	1314
ENSG00000236430	0	0	0	0	0	0	0	2	0	0	0	0
ENSG00000130768	27	57	31	16	18	29	13	4	25	23	33	25
ENSG00000227050	0	0	0	0	0	2	0	0	0	0	2	0
ENSG00000238231	0	5	2	2	4	0	0	0	0	2	0	0
ENSG00000240750	0	3	0	1	0	2	1	2	0	2	0	0
ENSG00000158156	497	487	533	819	350	596	2	2	0	4	2	2
ENSG00000182118	250	317	282	407	222	386	175	147	118	334	327	274
ENSG00000227934	134	170	69	83	134	171	97	57	67	162	115	17
ENSG00000143633	910	1224	1137	1016	1087	1625	1025	1024	972	767	664	522
ENSG00000281912	16	26	25	8	9	5	59	64	53	43	64	27
ENSG00000132773	551	578	541	350	789	786	759	592	513	621	726	546
ENSG00000070759	116	107	114	130	81	70	1	3	2	2	8	0
ENSG00000236872	0	2	0	0	0	0	0	0	0	0	0	0
ENSG00000280670	92	115	124	101	145	143	66	53	52	66	82	50
ENSG00000132763	406	433	389	302	853	834	440	423	342	423	390	329
ENSG00000221953	8	16	11	8	8	12	8	2	12	0	3	4
ENSG00000224014	4	5	2	1	0	6	0	1	0	0	0	0
ENSG00000215795	4	14	0	2	2	10	0	4	2	8	2	2
ENSG00000259865	457	453	445	553	553	600	795	649	548	691	621	614
ENSG00000252516	15	4	7	1	6	12	7	3	10	6	6	7
ENSG00000232347	0	0	0	0	0	0	2	2	0	0	0	0
ENSG00000214144	0	0	0	0	0	0	0	0	2	0	2	2
ENSG00000252254	1	3	2	4	1	3	3	0	0	1	1	6
ENSG00000227854	0	0	0	0	0	0	0	0	1	0	2	0
ENSG00000259776	0	0	0	0	0	1	0	0	0	0	0	0
ENSG00000233355	2	5	2	2	4	0	0	0	0	0	0	0
ENSG00000234601	0	1	4	0	5	4	0	0	0	0	0	0
ENSG00000228818	11	2	4	7	8	6	4	1	2	3	12	3
ENSG00000223694	0	0	0	0	0	1	0	0	0	1	0	0
ENSG00000133019	196	284	323	243	640	355	22	26	22	22	12	8
ENSG00000162636	1346	1328	1352	1254	3462	3064	3646	3200	2488	3475	2075	2364
ENSG00000162639	966	1164	1076	922	1104	1060	982	886	942	632	482	474
ENSG00000285923	23	27	31	13	29	25	89	49	98	17	16	7
ENSG00000134186	4393	4961	4861	3209	4450	5289	3175	2351	2277	4889	3836	3456
ENSG00000143107	1	0	0	2	3	3	2	2	2	6	7	2
ENSG00000116266	3052	3554	3437	2385	3728	3479	3230	2930	2801	2222	2687	1751
ENSG00000228076	0	0	0	0	0	2	0	1	2	0	0	0
ENSG00000203897	0	5	1	3	1	0	0	0	0	0	0	0
ENSG00000237349	0	0	0	0	0	0	0	0	0	0	0	2
ENSG00000244716	1978	2439	2454	2682	1873	2291	4087	3494	3322	2663	2703	1888
ENSG00000228665	0	0	0	0	0	0	3	2	0	0	0	0
ENSG00000273382	35	55	43	22	90	85	66	40	28	38	79	42
ENSG00000215717	2190	2612	2704	1951	1870	1762	2888	2459	2910	1113	1301	850
ENSG00000251484	1	4	1	0	2	4	0	2	0	3	7	2
ENSG00000132676	7363	8522	8290	7998	6850	7712	6550	5886	4818	6398	8063	4822
ENSG00000227673	0	0	0	1	0	2	0	0	2	0	0	0
ENSG00000203761	145	263	166	148	217	272	254	179	183	142	335	132
ENSG00000234937	2	0	3	6	4	0	5	4	2	0	4	0
ENSG00000132718	920	1065	1090	846	1114	1575	369	312	458	146	93	126
ENSG00000283442	0	0	0	0	4	0	0	0	2	0	1	0
ENSG00000132680	3210	3882	3481	3809	3734	4587	5138	4724	4302	3578	3488	2880
ENSG00000207475	0	1	3	5	8	4	0	4	2	4	1	2
ENSG00000277817	3	2	5	1	0	2	0	0	0	0	2	0
ENSG00000273002	176	201	143	96	120	115	317	302	345	112	119	77
ENSG00000224276	0	0	0	0	0	0	0	0	1	0	0	0
ENSG00000285677	5	6	2	2	10	11	7	14	6	19	14	21
ENSG00000163479	4146	4742	4483	7649	5256	7168	3731	3313	2758	3805	5137	2904
ENSG00000160803	3496	4220	4170	3704	3649	4369	5370	5030	4787	3091	3017	2427
ENSG00000132698	0	0	0	0	4	0	0	6	4	0	0	0
ENSG00000252236	0	0	0	0	0	0	0	0	0	1	0	0
ENSG00000242252	2	1	0	4	1	2	2	3	13	1	2	1
ENSG00000198952	3895	4985	4928	3228	3150	4239	6775	6067	5390	5579	5086	4249
ENSG00000163472	550	591	623	456	431	638	315	227	291	156	135	107
ENSG00000163468	15195	16153	15403	14989	23689	24238	14294	12687	9712	18877	15725	14173
ENSG00000254726	143	201	190	120	143	276	186	148	176	442	286	335
ENSG00000186377	6	22	6	10	14	17	6	5	4	6	2	3
ENSG00000186160	0	0	0	0	0	0	0	0	1	0	2	0
ENSG00000225506	2	6	2	9	3	2	44	30	33	20	45	19
ENSG00000224805	2	6	4	0	6	2	15	7	13	2	4	7
ENSG00000162366	2	2	2	6	12	6	0	0	0	0	0	0
ENSG00000226252	0	0	0	0	0	0	2	0	0	0	0	0
ENSG00000225762	6	14	2	4	7	10	8	5	0	9	4	1
ENSG00000186790	0	0	0	0	0	0	0	0	0	2	0	0
ENSG00000237424	129	83	152	151	145	112	842	753	915	425	293	325
ENSG00000189030	0	0	0	0	0	0	0	0	0	0	0	2
ENSG00000162763	0	0	0	0	0	0	0	0	0	0	2	0
ENSG00000143061	1608	1632	1728	1109	3455	2829	2432	2213	1938	3737	1970	2943
ENSG00000135821	2675	3112	3052	2610	3229	3385	4637	4249	3498	5044	4560	3799
ENSG00000203740	0	12	7	0	1	10	0	0	0	0	0	0
ENSG00000168275	1053	1162	1115	1409	1448	1303	1408	1258	1145	1239	1286	1156
ENSG00000241563	0	2	4	14	6	7	0	4	1	4	0	1
ENSG00000153207	6138	6468	5745	3033	7167	7165	8515	7266	6339	8809	8113	6459
ENSG00000156869	585	621	658	556	1037	1048	323	242	250	272	214	151
ENSG00000033122	42	56	41	29	55	62	57	42	34	77	58	51
ENSG00000116678	2977	3436	3200	1299	2790	2372	1178	916	823	848	809	555
ENSG00000159352	8259	8676	8750	10980	10263	9999	15238	13625	11754	15507	16116	11968
ENSG00000158710	16235	16653	16297	24498	32165	33393	5327	4870	3954	5720	4352	4610
ENSG00000162734	5364	6641	6141	5119	5982	7899	13337	12465	10824	5372	5801	3930
ENSG00000049239	3170	3873	4111	2374	2696	1482	2104	1832	1728	643	924	404
ENSG00000186564	15	28	42	60	24	28	65	56	34	74	76	50
ENSG00000244038	9925	11246	11121	9114	11409	13729	5084	4758	3737	4637	5633	3552
ENSG00000116690	5	12	5	8	3	28	2	3	6	12	3	4
ENSG00000126091	189	184	137	122	192	169	186	145	114	82	124	56
ENSG00000171163	959	931	848	855	841	1017	935	829	807	990	972	783
ENSG00000172456	321	312	395	265	404	294	341	261	324	113	131	72
ENSG00000158786	0	0	0	0	0	0	2	0	0	0	0	0
ENSG00000118733	0	0	0	0	0	0	0	0	0	4	2	0
ENSG00000157870	3	3	8	37	127	31	25	0	52	1	17	0
ENSG00000179085	361	392	407	577	466	391	465	494	577	246	198	178
ENSG00000173080	6	13	9	7	4	0	8	5	13	15	8	10
ENSG00000120937	0	0	0	0	0	0	0	4	0	0	0	0
ENSG00000285646	6	18	11	14	29	35	4	4	4	4	9	4
ENSG00000201801	0	0	2	1	0	0	0	0	0	2	0	0
ENSG00000083444	5390	5649	5953	4538	8288	9309	1523	1439	1152	2249	2376	1808
ENSG00000287384	0	0	0	2	2	0	2	0	0	2	0	0
ENSG00000116691	471	492	574	649	521	619	732	579	606	336	431	323
ENSG00000202461	1	0	3	2	4	4	3	4	4	1	2	4
ENSG00000120949	349	413	268	96	367	747	2	0	0	2	0	0
ENSG00000285604	2	1	3	0	0	0	0	0	0	0	0	0
ENSG00000200591	0	0	0	0	2	2	0	0	0	0	0	0
ENSG00000162521	2388	2558	2622	2030	3929	3616	4885	4588	4337	7839	7125	5770
ENSG00000162520	22	25	40	16	16	49	34	20	46	23	33	24
ENSG00000224409	27	34	29	58	20	6	0	0	0	0	0	0
ENSG00000162522	2207	2683	2863	2477	2587	2556	733	602	705	1231	898	880
ENSG00000116497	1878	1928	2053	1994	1776	1784	2363	2035	2019	1838	1573	1323
ENSG00000121905	8	0	10	12	3	9	11	6	7	7	8	3
ENSG00000121900	324	287	335	439	364	379	359	438	377	340	242	267
ENSG00000287691	18	11	21	13	8	14	3	13	6	4	11	3
ENSG00000278966	6	11	7	41	2	9	10	40	30	4	18	0
ENSG00000143222	2623	3028	3044	4029	3001	3246	2743	2334	2457	2033	2167	1511
ENSG00000224985	14	33	31	13	32	26	23	14	6	28	27	28
ENSG00000143224	659	681	666	763	535	532	704	653	791	345	456	312
ENSG00000158850	2221	2415	2266	2572	2601	3113	1336	1323	1148	1198	1302	965
ENSG00000158859	0	2	0	5	0	1	7	0	9	5	0	0
ENSG00000158869	1	0	0	0	2	3	4	2	0	1	1	3
ENSG00000158882	205	208	212	166	439	542	270	241	214	331	200	234
ENSG00000284035	0	0	0	0	0	0	0	1	1	0	0	0
ENSG00000143257	5	6	4	6	4	7	19	10	15	34	8	8
ENSG00000188931	231	240	195	93	182	259	343	333	317	211	230	153
ENSG00000236484	0	2	2	0	4	2	4	0	2	4	0	0
ENSG00000283696	7	10	13	7	2	9	21	12	23	26	9	18
ENSG00000288093	13	31	36	30	13	13	6	8	12	18	6	12
ENSG00000215840	7	2	1	1	0	0	7	8	10	5	2	2
ENSG00000283317	14	8	9	4	2	4	33	21	19	19	24	8
ENSG00000265107	0	0	0	2	0	0	0	0	0	0	0	0
ENSG00000188092	269	699	494	371	399	347	773	340	585	307	486	342
ENSG00000273059	2	0	2	0	0	0	0	0	0	0	0	0
ENSG00000274372	19	30	15	16	33	9	142	230	152	61	151	56
ENSG00000206791	2	0	1	0	0	1	6	3	3	4	0	4
ENSG00000206585	0	0	0	0	0	0	3	6	8	1	1	2
ENSG00000229828	2	3	7	0	4	2	0	1	1	0	4	2
ENSG00000225080	6	4	7	2	3	4	8	10	9	8	0	7
ENSG00000198658	1	24	9	5	3	6	8	1	1	3	6	5
ENSG00000236497	0	2	0	0	0	0	0	0	0	0	0	0
ENSG00000284928	0	0	0	0	0	0	0	0	0	2	2	0
ENSG00000223949	38	36	13	12	24	18	0	0	4	0	0	4
ENSG00000116688	5232	5978	5809	3337	6245	6684	6376	5914	5053	3740	3481	2777
ENSG00000188800	2	6	0	0	2	0	0	1	4	1	3	0
ENSG00000084073	4453	4994	5140	3530	7857	8197	5899	5481	4837	5475	4908	3921
ENSG00000231296	1	3	2	1	0	1	4	1	1	2	2	0
ENSG00000049089	36	18	26	45	51	68	2	2	4	2	2	0
ENSG00000227311	0	0	1	0	0	0	0	0	2	0	0	1
ENSG00000284677	1	5	0	1	4	1	0	7	2	1	2	0
ENSG00000187801	1425	1634	1497	769	586	532	868	736	610	742	1018	560
ENSG00000260920	1235	1368	1314	1216	528	428	888	788	660	795	1053	568
ENSG00000158887	11	8	10	10	19	17	0	0	1	0	2	0
ENSG00000228172	12	9	8	4	4	4	1	2	2	9	7	5
ENSG00000117640	591	655	681	875	805	800	1536	1337	1257	1260	1254	1026
ENSG00000127423	442	460	396	255	374	480	315	256	173	576	469	407
ENSG00000182749	325	416	392	553	427	455	894	765	704	497	447	384
ENSG00000117632	13088	13726	13019	6731	17113	14866	12009	11984	9355	15770	10515	11218
ENSG00000229786	5	2	1	2	4	0	2	4	1	0	0	0
ENSG00000223624	6	3	0	0	0	1	2	1	0	0	2	2
ENSG00000126106	68	90	97	90	92	93	239	239	213	129	121	82
ENSG00000198520	10	14	18	30	6	10	65	103	66	24	24	17
ENSG00000199377	0	1	3	2	0	0	0	1	2	2	2	0
ENSG00000200169	0	0	0	4	6	0	0	0	0	1	0	2
ENSG00000142945	4627	4837	4422	2774	4194	4514	2522	2264	1463	3420	3236	2577
ENSG00000142937	18895	21551	21872	29281	18950	18324	47105	43693	43035	33080	36423	24971
ENSG00000200913	13	14	14	3	8	17	12	11	11	40	37	16
ENSG00000234093	0	2	0	0	0	0	1	1	0	2	0	6
ENSG00000142959	6	6	6	7	6	5	2	2	0	4	0	0
ENSG00000173846	637	740	772	787	316	516	265	214	123	138	209	89
ENSG00000117425	0	2	17	10	9	5	221	216	325	39	41	26
ENSG00000226499	0	1	0	3	2	0	26	12	24	2	0	9
ENSG00000070785	733	875	826	687	1413	1312	1107	878	707	977	1052	640
ENSG00000229815	0	2	0	0	0	4	0	0	0	0	0	0
ENSG00000232369	4	2	3	0	0	0	7	8	6	0	4	0
ENSG00000268949	2	2	2	0	2	5	19	30	34	2	8	4
ENSG00000126107	1706	1910	1983	2085	2063	2299	1604	1428	1218	1062	1082	792
ENSG00000126088	1898	2203	2081	2022	2713	2724	1457	1438	1270	1165	1030	898
ENSG00000234315	2	2	0	0	2	4	2	0	0	0	0	0
ENSG00000162408	2490	2829	2715	1732	2478	2730	2071	1841	1695	1562	1509	1295
ENSG00000229519	17	23	15	6	28	2	13	11	8	8	10	4
ENSG00000173662	15	22	34	12	5	24	1	0	1	1	0	0
ENSG00000204859	489	548	504	599	513	492	849	812	670	553	725	419
ENSG00000230735	0	2	0	0	0	0	2	2	0	0	0	0
ENSG00000171488	2247	2457	2337	1808	3082	3534	1703	1404	1239	1901	1248	1511
ENSG00000226394	0	1	0	0	0	2	0	0	0	0	0	2
ENSG00000237200	13	9	7	0	6	9	11	4	5	2	2	0
ENSG00000070886	0	2	0	0	0	0	54	40	76	6	0	2
ENSG00000223776	8	6	18	2	8	2	12	5	9	5	18	13
ENSG00000273058	19	32	32	57	34	42	110	101	137	55	39	42
ENSG00000230325	4	4	8	3	5	16	12	12	9	14	18	5
ENSG00000119285	6089	6833	6339	2291	7415	6699	7008	5598	4977	7414	7371	5428
ENSG00000237991	14	9	29	28	16	10	40	33	42	23	21	16
ENSG00000244020	0	0	0	0	0	0	1	0	1	0	0	0
ENSG00000225886	3	4	4	0	4	14	0	5	0	4	4	1
ENSG00000287244	0	0	2	0	0	0	0	1	0	0	2	0
ENSG00000231344	2	6	6	3	7	6	12	17	4	4	2	10
ENSG00000230833	0	0	0	0	2	0	0	1	0	0	0	0
ENSG00000117758	1769	2130	2241	1972	1926	1680	2199	1924	1647	1539	1787	1146
ENSG00000269971	0	0	0	4	1	0	0	0	0	0	0	0
ENSG00000270031	3	4	1	4	7	4	8	10	10	9	8	5
ENSG00000223062	0	0	0	0	2	0	0	0	0	0	0	0
ENSG00000286433	0	0	0	0	0	2	0	4	2	0	0	0
ENSG00000117751	2235	2442	2527	2125	2333	2957	3559	3438	3531	2458	2193	1906
ENSG00000252947	0	4	1	0	0	0	2	2	1	0	0	0
ENSG00000130775	36	55	49	78	61	49	7	2	12	2	4	6
ENSG00000117748	1789	2073	1985	1790	2282	2430	2482	2406	2366	1787	1166	1150
ENSG00000117122	26	151	136	207	23	8	0	0	0	0	0	1
ENSG00000159363	5	0	1	50	4	6	4	6	3	1	1	3
ENSG00000117115	0	0	0	0	0	0	840	215	1602	67	223	25
ENSG00000142623	0	0	0	0	4	3	1	0	0	2	0	0
ENSG00000142619	0	0	4	0	4	4	8	0	0	0	0	0
ENSG00000273264	8	0	1	0	0	2	0	0	0	0	1	3
ENSG00000282057	70	53	49	27	50	38	61	39	35	39	28	12
ENSG00000272691	1	4	2	8	18	6	6	7	2	2	8	6
ENSG00000199934	0	0	0	0	0	0	0	1	0	0	0	0
ENSG00000230285	0	2	0	0	0	0	0	2	0	0	0	0
ENSG00000142871	5835	5915	4315	4577	7962	9029	8985	6282	4709	2086	3806	1602
ENSG00000226643	0	0	2	0	0	4	0	0	0	0	0	0
ENSG00000234419	7	0	6	2	2	6	0	0	0	0	0	0
ENSG00000276997	104	97	91	37	112	149	27	25	20	17	39	23
ENSG00000267305	0	0	1	0	3	2	2	0	7	3	0	0
ENSG00000143512	51	104	54	30	189	157	56	24	20	21	38	27
ENSG00000143498	1114	1343	1276	668	961	1165	558	564	423	602	632	473
ENSG00000225265	189	284	212	151	146	134	76	70	58	30	42	38
ENSG00000154305	5464	6289	5915	3862	5813	6292	3771	3240	3259	2077	3451	1551
ENSG00000229399	1	6	1	1	2	0	0	4	2	0	0	0
ENSG00000272750	58	55	67	65	101	98	74	90	77	45	90	49
ENSG00000186063	5622	6626	6004	4120	6526	6273	5739	5145	4122	4300	4009	3133
ENSG00000162819	4494	5640	5193	4042	4651	3557	4571	4248	3639	2852	2887	2073
ENSG00000287684	0	0	0	0	4	2	0	2	0	0	0	0
ENSG00000234523	0	0	2	0	2	0	0	0	0	0	0	0
ENSG00000287338	2	0	6	4	6	2	0	0	0	2	0	0
ENSG00000187554	245	275	233	283	242	206	0	4	10	6	2	4
ENSG00000236846	0	0	0	0	2	2	0	2	0	0	0	0
ENSG00000164010	474	556	659	349	382	389	206	168	144	167	264	118
ENSG00000164011	377	483	351	423	374	496	596	556	430	388	432	266
ENSG00000233708	0	0	0	2	0	2	0	0	0	0	0	0
ENSG00000237090	0	0	0	2	4	2	0	0	0	0	0	0
ENSG00000225099	6	10	13	17	20	16	19	27	18	24	29	29
ENSG00000284138	0	2	0	0	0	4	0	0	0	0	0	0
ENSG00000283973	5	8	1	0	1	2	0	0	0	0	0	0
ENSG00000154309	1009	1157	1112	1078	1622	1567	689	566	730	278	371	304
ENSG00000231407	19	17	36	21	10	12	7	0	20	18	9	7
ENSG00000229570	2	0	2	2	0	0	0	0	0	0	0	0
ENSG00000203857	2	0	0	0	0	0	0	0	0	0	0	0
ENSG00000226443	81	98	87	102	49	37	4	2	20	0	0	0
ENSG00000249798	15	17	22	5	14	8	2	1	6	0	0	0
ENSG00000239873	19	26	12	2	5	2	6	0	0	2	6	0
ENSG00000203855	55	87	80	24	45	36	1	0	2	4	0	0
ENSG00000240244	14	32	26	50	9	11	4	1	9	2	2	0
ENSG00000260941	611	619	680	531	379	441	135	119	156	25	9	32
ENSG00000198857	260	300	273	78	180	173	34	39	64	18	3	4
ENSG00000143067	1385	1412	1329	503	840	1242	1378	1292	1226	469	791	415
ENSG00000134240	0	0	0	0	0	0	0	0	0	0	2	0
ENSG00000134193	0	0	0	0	2	0	0	0	0	2	0	0
ENSG00000215864	0	0	0	0	2	0	0	0	0	0	0	0
ENSG00000092621	3337	3667	3483	3097	1228	1166	5492	4772	3858	9818	10383	7542
ENSG00000027644	1	0	0	0	1	7	0	2	0	0	3	2
ENSG00000137970	1804	2157	2208	2418	1608	1957	5282	4995	4443	3859	4190	3030
ENSG00000285698	0	2	0	0	0	0	7	8	2	0	0	0
ENSG00000226973	0	1	0	0	2	1	0	0	0	0	0	0
ENSG00000274468	2	0	2	0	0	0	0	0	0	0	0	0
ENSG00000130764	2410	2773	2808	3251	2970	2900	2304	1998	2126	2009	1626	1488
ENSG00000266075	0	2	10	0	3	2	9	4	0	2	2	0
ENSG00000272153	28	48	43	28	48	52	34	46	29	38	48	14
ENSG00000284770	6	8	17	6	16	9	0	0	4	2	0	0
ENSG00000227236	2	0	4	0	0	0	0	4	0	0	0	2
ENSG00000198837	2184	2678	2499	2415	1761	2437	2869	2621	2537	1661	1789	1386
ENSG00000160741	1265	1435	1325	1479	1373	1722	1945	1527	1510	1711	2089	1335
ENSG00000282386	46	42	73	38	61	59	40	57	43	61	40	47
ENSG00000273026	14	14	24	25	20	19	15	6	14	18	9	18
ENSG00000143578	354	412	451	407	304	198	306	257	248	261	370	150
ENSG00000143543	264	242	260	487	316	259	291	229	268	269	263	224
ENSG00000143545	1015	1259	1306	2399	1669	1605	1138	1041	1082	1132	1071	875
ENSG00000177954	7106	8725	8313	14583	7780	8904	14478	13317	15050	9992	11720	7650
ENSG00000231416	2	2	0	0	0	0	2	0	2	0	2	3
ENSG00000200220	0	0	0	0	0	0	0	0	0	0	0	2
ENSG00000263987	2	0	0	0	0	0	0	0	0	0	0	0
ENSG00000162642	961	1202	1139	1525	1171	1563	1116	919	931	1142	1092	812
ENSG00000223254	1	0	0	0	0	0	5	1	7	2	8	2
ENSG00000223653	20	14	39	24	45	30	14	5	5	5	6	16
ENSG00000116198	2415	3088	2910	2209	2079	2215	3358	3108	2906	2024	2116	1423
ENSG00000169598	207	196	205	206	312	373	135	110	153	194	136	93
ENSG00000162836	1095	1206	1125	972	1194	1008	2793	2755	2673	1418	1554	1074
ENSG00000271387	4	2	4	2	0	8	16	5	2	9	8	2
ENSG00000116667	18	34	16	8	84	28	427	319	289	560	328	377
ENSG00000285847	0	0	2	2	0	1	4	11	2	0	5	0
ENSG00000286378	0	4	0	0	0	6	0	0	4	2	0	0
ENSG00000284726	0	0	0	0	2	0	0	0	0	0	0	0
ENSG00000162885	2	2	6	0	2	0	0	0	6	1	0	0
ENSG00000173110	10	20	20	167	37	76	28	18	27	51	170	58
ENSG00000225217	0	0	0	1	0	0	0	0	0	0	0	0
ENSG00000234211	0	0	0	0	0	0	0	0	0	2	0	0
ENSG00000143125	0	0	0	0	0	0	1	0	0	0	0	0
ENSG00000240194	7	2	2	4	9	11	0	0	0	0	0	0
ENSG00000235407	8	0	3	12	17	19	2	0	0	0	0	0
ENSG00000143105	0	0	0	0	4	1	0	0	0	0	0	0
ENSG00000237415	1	3	2	3	2	3	0	2	1	5	1	2
ENSG00000177301	0	0	0	0	0	0	2	4	2	8	0	2
ENSG00000226828	0	0	0	0	0	0	0	0	0	6	0	0
ENSG00000279774	0	0	0	0	0	0	0	0	2	0	0	0
ENSG00000225855	331	364	355	361	379	525	335	345	250	307	309	258
ENSG00000207134	1	0	0	0	0	0	0	0	0	0	0	0
ENSG00000227773	4	4	1	0	0	0	0	2	2	5	0	2
ENSG00000207144	0	0	0	0	0	0	0	0	1	0	0	0
ENSG00000237872	0	0	7	0	0	2	0	0	1	0	0	0
ENSG00000271267	5	3	9	1	17	14	14	17	9	15	9	5
ENSG00000225082	3	5	6	4	2	2	7	11	10	2	0	0
ENSG00000223503	0	3	4	2	2	0	6	10	9	3	4	0
ENSG00000232519	2	4	2	1	0	6	11	17	22	4	4	0
ENSG00000160752	1750	1916	1969	1352	2112	2929	1772	1565	1238	2574	1709	1875
ENSG00000121957	1814	2192	2012	1044	2133	1829	1026	847	608	1224	883	893
ENSG00000235089	0	0	0	1	0	0	0	0	0	0	0	0
ENSG00000225721	8	7	11	9	15	11	11	4	3	4	4	0
ENSG00000188396	16	27	29	16	8	10	0	3	0	0	0	0
ENSG00000206737	0	0	0	1	0	1	0	0	0	0	4	0
ENSG00000223779	0	1	0	0	0	0	0	0	0	0	0	0
ENSG00000242352	6	14	7	22	10	25	6	18	5	7	9	10
ENSG00000263590	0	0	0	4	1	0	0	2	0	0	2	0
ENSG00000252105	0	0	1	0	0	0	0	0	0	0	0	0
ENSG00000270872	107	99	103	84	54	107	26	80	23	41	27	47
ENSG00000082482	0	2	2	0	0	0	8	7	6	2	4	7
ENSG00000116747	3520	4082	3899	2169	4377	3796	3419	3015	2774	1413	1488	1107
ENSG00000134207	0	0	0	0	0	0	2	0	0	0	0	0
ENSG00000163467	50	61	49	27	79	87	85	62	71	51	53	53
ENSG00000243710	9	23	7	6	19	5	4	1	3	16	1	10
ENSG00000117395	3650	3934	3739	3242	5442	6209	4422	3856	2833	4424	4277	3377
ENSG00000116874	482	516	550	385	413	356	685	719	489	579	886	487
ENSG00000065600	979	1088	982	1018	701	794	915	843	805	871	871	564
ENSG00000009780	461	462	433	471	470	508	960	817	859	402	394	280
ENSG00000023572	1376	1575	1496	1241	1802	1774	1096	1097	821	429	484	330
ENSG00000134644	3988	4369	4271	2742	4048	4212	3988	3708	3732	4010	3773	2948
ENSG00000215788	208	263	258	498	161	170	314	319	214	171	199	167
ENSG00000117625	2463	2522	2527	2328	2368	1891	3411	2998	2922	1302	1514	1048
ENSG00000179902	1	2	0	0	0	3	0	0	1	2	2	4
ENSG00000121766	958	1147	1058	1086	971	1302	750	711	696	939	746	635
ENSG00000143157	4546	5228	4990	3374	4588	4830	8194	7105	6607	5730	5710	4189
ENSG00000160781	14	6	8	17	12	4	415	386	373	150	191	116
ENSG00000143344	445	449	424	264	465	518	59	40	61	67	38	44
ENSG00000116882	0	0	0	0	0	0	2	2	5	0	0	0
ENSG00000142856	1619	1854	1945	1491	1819	1864	1625	1552	1541	1103	1235	772
ENSG00000116396	536	695	682	696	724	776	1301	996	842	982	648	763
ENSG00000163875	3248	3892	3832	3651	3516	3377	4045	3676	3691	1978	2045	1426
ENSG00000131238	7217	8121	7846	6396	9757	12519	13596	12919	12167	10054	8711	7722
ENSG00000171680	361	331	424	480	345	410	690	580	546	314	478	272
ENSG00000116977	3509	4651	4350	3993	4406	4826	2472	2144	2092	2267	2689	1869
ENSG00000229348	1	2	0	11	4	0	9	8	11	9	8	2
ENSG00000242485	1133	1395	1234	1417	1936	1860	1606	1523	1320	1774	1583	1337
ENSG00000272455	108	97	74	118	150	194	331	236	269	300	277	301
ENSG00000225905	0	0	0	0	0	0	0	1	0	0	2	2
ENSG00000225285	0	0	0	2	0	0	50	45	38	67	83	81
ENSG00000179403	14	9	20	34	20	70	469	373	414	1149	734	963
ENSG00000215915	2	1	1	0	0	0	19	29	51	32	15	20
ENSG00000223635	0	0	2	0	0	2	3	8	10	0	0	6
ENSG00000135776	1702	1917	1648	1390	2744	2846	2368	2061	1885	2006	1457	1477
ENSG00000199672	1	0	2	0	0	1	0	3	0	2	0	0
ENSG00000201492	0	6	5	14	5	7	11	5	2	2	0	4
ENSG00000135763	1063	970	1019	671	1604	1649	1696	1512	1274	1598	1340	1144
ENSG00000213028	1	11	11	2	2	8	2	4	4	10	5	6
ENSG00000225984	0	0	0	0	0	1	1	0	2	0	0	0
ENSG00000178828	0	0	0	0	0	0	1	0	0	0	0	0
ENSG00000169914	874	901	957	655	1025	1182	904	679	733	553	506	489
ENSG00000269956	15	14	15	8	7	19	16	10	15	15	14	7
ENSG00000079277	567	644	663	580	713	735	928	883	766	557	553	398
ENSG00000117407	73	84	79	107	138	278	115	120	154	27	24	39
ENSG00000237950	41	39	51	55	57	42	81	114	138	90	64	28
ENSG00000117408	958	1097	1262	1038	1571	1540	1687	1550	1409	1077	844	766
ENSG00000285649	2	0	6	3	5	3	3	11	5	7	5	3
ENSG00000117410	1336	1547	1690	2397	2018	2118	2898	3075	2982	1902	2014	1502
ENSG00000159214	122	213	154	258	214	300	415	331	299	262	325	201
ENSG00000196517	2106	2530	2687	1755	377	666	1327	1067	1052	708	1176	561
ENSG00000227163	0	0	0	0	2	1	0	0	0	0	0	0
ENSG00000285753	0	0	0	0	0	0	2	0	0	0	0	0
ENSG00000172031	467	523	531	580	475	550	40	40	46	40	54	39
ENSG00000233228	0	0	0	0	0	2	0	0	0	0	0	0
ENSG00000233401	2	0	0	0	2	0	0	0	0	4	0	0
ENSG00000273487	0	0	0	4	2	0	8	3	18	4	0	0
ENSG00000228594	74	102	107	183	134	149	335	294	323	273	220	160
ENSG00000286989	5	1	3	6	7	17	10	8	18	28	24	18
ENSG00000272106	64	79	104	75	87	52	164	149	181	80	119	68
ENSG00000189409	0	2	0	0	0	0	8	2	4	2	2	5
ENSG00000272004	0	0	3	0	0	1	1	4	1	0	0	0
ENSG00000189339	2926	3294	3462	1818	1750	1702	3871	3354	2880	2275	2831	1721
ENSG00000269737	72	70	75	15	33	52	105	84	74	70	65	25
ENSG00000215914	0	5	9	3	4	4	2	5	8	4	3	2
ENSG00000008128	15	22	35	48	40	32	50	56	45	48	42	33
ENSG00000268575	46	68	47	20	42	46	65	41	43	40	30	32
ENSG00000227775	86	53	92	41	73	61	151	104	118	76	102	75
ENSG00000008130	2032	2425	2199	1565	1825	2065	2712	2340	2049	1851	1949	1474
ENSG00000178821	10	16	4	2	2	6	10	14	16	22	12	22
ENSG00000236257	0	0	0	0	0	0	0	1	0	0	0	0
ENSG00000231434	2	3	3	0	9	6	6	2	0	6	0	8
ENSG00000117505	4747	5488	5482	3698	4964	5769	8421	7643	6683	5152	4748	3823
ENSG00000229635	7	6	6	10	12	13	22	20	3	4	11	15
ENSG00000207379	0	0	0	0	2	0	0	2	0	0	0	0
ENSG00000162889	5209	6104	6101	5837	5646	6572	4824	4540	4360	2910	2635	2242
ENSG00000224114	529	264	246	475	704	674	530	514	569	1502	659	431
ENSG00000199349	1	0	0	0	0	3	0	0	2	0	0	0
ENSG00000162892	42	48	21	14	55	36	0	0	0	0	0	0
ENSG00000162894	24	74	45	118	62	57	2	0	0	0	0	0
ENSG00000271680	0	0	0	0	1	2	0	0	0	0	0	0
ENSG00000226945	0	0	0	0	4	2	0	2	0	0	0	0
ENSG00000162896	0	0	0	2	0	0	0	0	0	2	0	0
ENSG00000182795	12	6	6	6	25	11	2	4	12	2	0	0
ENSG00000198890	1134	1150	1185	770	1919	1928	683	621	610	681	538	474
ENSG00000224550	27	21	18	48	35	27	28	13	20	19	21	9
ENSG00000142669	3072	3391	3082	6941	4578	4430	2092	1943	2011	1951	1863	1512
ENSG00000169442	0	0	0	0	0	0	0	1	0	0	0	0
ENSG00000225854	0	0	0	0	0	0	0	1	4	0	1	0
ENSG00000229167	20	9	21	4	27	20	0	0	0	0	0	1
ENSG00000142910	1759	1938	1938	2367	3468	3570	0	0	0	0	0	2
ENSG00000162517	1197	1447	1479	1400	1328	1911	1352	1171	1062	1032	1060	825
ENSG00000235790	25	16	28	29	25	13	13	7	1	5	9	0
ENSG00000264078	0	0	0	1	0	0	0	0	0	0	0	0
ENSG00000228407	6	5	5	2	5	8	60	45	39	20	14	14
ENSG00000223429	0	0	0	0	0	0	0	0	0	1	0	0
ENSG00000224255	0	1	0	2	0	0	1	0	2	2	0	0
ENSG00000237663	0	2	0	2	0	0	0	0	0	0	0	0
ENSG00000213735	2	2	4	4	3	0	0	0	2	0	0	3
ENSG00000272100	4	8	7	2	1	4	16	5	9	4	6	5
ENSG00000287078	8	15	8	7	14	7	2	1	0	0	1	1
ENSG00000224680	4	3	10	6	8	15	3	3	0	21	0	2
ENSG00000085840	1019	1146	1008	756	1961	2073	627	507	427	1184	766	950
ENSG00000283445	363	424	466	567	257	352	2	0	0	0	0	0
ENSG00000272226	0	3	3	2	0	4	10	10	15	8	15	11
ENSG00000231740	0	0	0	0	0	0	0	0	2	0	0	0
ENSG00000143751	2021	2068	2282	1502	2069	2471	2614	2538	2564	1439	1931	1199
ENSG00000272562	7	7	18	8	4	3	21	10	14	4	10	3
ENSG00000163041	4389	4963	4689	4517	6410	5183	4335	4135	3905	4709	3594	3499
ENSG00000225518	22	18	15	30	19	16	93	107	99	22	22	35
ENSG00000182827	3182	3671	3456	2894	3813	3692	4356	4177	3961	2712	4246	1951
ENSG00000234478	8	4	13	4	5	10	0	3	3	2	8	2
ENSG00000223570	0	2	0	0	2	0	3	0	0	0	0	0
ENSG00000185155	0	0	0	5	0	4	0	4	0	0	0	0
ENSG00000236773	4	2	6	11	9	8	5	11	9	6	5	7
ENSG00000237101	6	2	4	5	4	13	5	1	8	2	6	3
ENSG00000143748	1566	1826	1825	1210	1826	1822	918	865	824	789	812	594
ENSG00000221406	4	0	2	0	0	2	6	2	0	2	2	0
ENSG00000229742	0	0	0	0	0	0	0	0	0	0	2	0
ENSG00000143771	2290	2838	2665	2837	2929	2867	3216	2885	2984	1957	2012	1549
ENSG00000266618	0	0	0	0	0	0	0	0	0	0	1	0
ENSG00000229991	0	2	3	0	4	10	0	0	0	0	0	0
ENSG00000233384	90	75	64	150	174	108	45	34	25	29	17	16
ENSG00000234247	0	0	2	0	3	0	6	0	1	0	0	0
ENSG00000183682	126	116	136	92	82	120	480	428	339	137	167	116
ENSG00000237624	65	45	99	83	47	47	13	6	14	10	10	2
ENSG00000228060	18	36	29	6	44	45	40	29	25	25	34	24
ENSG00000163909	38	42	42	70	40	64	0	0	0	0	0	0
ENSG00000116983	0	2	2	6	6	2	16	6	4	6	24	19
ENSG00000225333	0	0	0	0	0	0	0	0	0	0	2	0
ENSG00000090621	14590	17029	16083	12062	13460	12912	11717	9623	8279	7942	7796	5958
ENSG00000177770	12	12	14	6	5	5	6	0	13	9	11	8
ENSG00000143369	1483	1585	1580	2478	2917	2329	89	88	101	28	67	38
ENSG00000228126	15	10	17	4	9	5	53	24	54	16	19	8
ENSG00000237781	22	10	17	2	12	6	63	28	31	22	35	32
ENSG00000264553	1	2	2	0	1	0	5	0	2	1	5	1
ENSG00000277452	2	19	12	2	5	3	9	6	13	0	10	3
ENSG00000274963	7	4	2	2	7	7	4	6	8	3	3	2
ENSG00000253047	8	3	5	18	4	9	16	9	28	6	5	7
ENSG00000143420	4990	5840	5455	5098	5969	6784	15173	14267	12943	11717	10938	8790
ENSG00000276103	2	4	6	4	1	0	9	2	3	0	1	2
ENSG00000143457	1919	2060	2073	1985	1723	1522	3401	3020	2997	1906	2454	1325
ENSG00000143452	1	0	0	0	2	4	8	0	4	0	0	2
ENSG00000236713	0	0	0	0	0	0	0	1	0	2	4	2
ENSG00000224690	0	5	2	0	0	0	14	6	6	7	4	6
ENSG00000203804	0	0	1	1	0	0	2	4	1	0	2	1
ENSG00000143384	26736	30021	29333	25037	21283	22013	40620	33087	31012	25238	29544	18830
ENSG00000154342	0	0	0	0	0	0	4	0	2	2	0	2
ENSG00000276255	6	0	3	4	4	0	0	2	0	0	0	0
ENSG00000143793	889	1039	907	1196	1287	1239	1197	1138	1333	762	732	753
ENSG00000162910	381	408	383	495	501	595	730	600	742	346	420	263
ENSG00000224566	2	4	0	4	0	0	19	4	9	2	8	5
ENSG00000287895	4	11	6	6	0	1	55	42	46	11	12	5
ENSG00000280157	8	18	19	10	6	4	124	135	147	55	88	18
ENSG00000227625	0	0	0	0	0	0	2	0	0	0	2	0
ENSG00000198835	5	9	5	8	8	16	6	8	3	6	14	13
ENSG00000203684	7	9	2	4	7	1	12	12	6	4	4	8
ENSG00000181873	251	220	235	123	277	342	804	602	524	384	416	307
ENSG00000162913	9	9	15	10	44	27	123	100	63	92	101	89
ENSG00000269934	29	33	21	31	41	60	5	0	0	0	12	5
ENSG00000270110	1	6	5	0	16	28	5	18	9	6	9	2
ENSG00000287315	7	8	5	4	12	26	40	44	26	33	17	36
ENSG00000270104	0	2	4	0	2	1	2	0	0	2	5	1
ENSG00000154370	923	1027	966	1192	1042	1283	1062	1041	971	1208	1438	1021
ENSG00000162931	7	6	1	0	6	2	26	16	12	6	14	14
ENSG00000251823	0	0	0	0	0	0	0	0	0	0	1	1
ENSG00000171960	775	759	810	709	1004	1072	894	715	616	875	617	663
ENSG00000234917	0	0	0	4	1	0	0	3	4	0	3	1
ENSG00000065978	46852	52722	49465	40410	49231	56619	52805	50502	42708	45419	37578	34522
ENSG00000164007	4	0	0	0	0	0	0	0	2	2	0	0
ENSG00000117385	3487	3743	3638	3247	3973	5008	1755	1703	1264	1736	1631	1441
ENSG00000001460	1116	1283	1188	827	768	829	760	703	801	314	381	307
ENSG00000001461	1963	2134	1993	1622	2021	2451	1755	1559	1607	965	896	699
ENSG00000286061	6	2	5	8	4	7	5	9	15	3	0	0
ENSG00000117602	690	800	971	876	1133	936	958	834	864	598	614	433
ENSG00000184454	2	2	0	2	2	4	0	0	0	0	0	0
ENSG00000116539	3851	4501	4143	2237	4345	5058	5653	5189	4896	4114	3925	3247
ENSG00000250135	0	0	0	3	0	0	0	0	0	0	0	0
ENSG00000084652	3730	3745	3686	2537	5478	6159	6018	5601	5099	5473	5316	4118
ENSG00000224066	1	1	1	1	3	1	11	10	0	13	5	4
ENSG00000160051	178	176	167	161	163	226	314	302	231	203	270	163
ENSG00000183615	26	52	40	99	42	33	2	0	0	4	0	0
ENSG00000116478	4975	5410	5521	5826	6770	7549	7423	6815	6048	9848	8708	7627
ENSG00000175130	507	455	489	624	1203	963	1987	2129	1897	2782	1404	2197
ENSG00000233775	2	0	0	1	3	0	0	0	8	0	0	0
ENSG00000162526	15	10	14	2	10	4	37	34	39	20	35	19
ENSG00000168679	36	41	37	14	64	43	33	46	32	58	26	63
ENSG00000273373	276	306	279	322	570	419	548	469	490	670	310	425
ENSG00000134248	1074	1108	1089	1738	1759	1638	1738	1715	1743	1647	1476	1209
ENSG00000252777	0	0	2	0	0	0	0	0	0	0	0	0
ENSG00000198492	2842	3091	3069	2705	3860	4106	3932	3501	3292	4446	4140	3521
ENSG00000225616	0	0	0	2	2	0	4	4	8	1	0	4
ENSG00000277958	0	1	0	0	0	0	0	0	0	0	0	0
ENSG00000253304	418	571	553	405	465	445	478	495	479	470	474	394
ENSG00000225750	0	1	1	0	0	0	0	1	3	3	0	0
ENSG00000116353	487	552	530	380	578	438	843	725	635	574	741	460
ENSG00000237934	20	11	13	3	11	21	17	18	16	13	8	2
ENSG00000221571	0	0	0	0	2	0	0	0	0	0	0	0
ENSG00000272823	19	17	17	18	0	0	0	0	0	0	0	0
ENSG00000238078	31	48	55	16	25	8	9	4	4	1	0	0
ENSG00000257551	13	24	10	1	7	0	2	0	0	0	0	0
ENSG00000136630	106	120	109	96	93	114	24	26	15	8	30	5
ENSG00000116141	2	6	6	4	4	0	1227	1223	1004	768	740	625
ENSG00000233012	0	0	0	0	0	0	4	0	4	9	3	4
ENSG00000162817	88	166	138	122	108	89	951	889	1108	620	600	433
ENSG00000117593	2930	3723	3376	1766	3967	3202	2016	1671	1608	2496	2036	1910
ENSG00000270084	25	25	24	25	30	22	21	15	7	25	17	5
ENSG00000135870	2040	2237	2215	1900	2479	2741	2138	1870	1608	1909	1753	1606
ENSG00000236535	0	0	0	0	0	2	0	1	0	0	0	0
ENSG00000215867	0	0	0	0	0	1	0	0	1	0	0	0
ENSG00000197852	222	249	251	221	277	202	138	118	107	81	67	71
ENSG00000227811	6	4	13	1	5	6	7	6	7	0	5	2
ENSG00000284830	5	6	3	8	6	4	6	12	9	7	6	5
ENSG00000231437	0	0	0	0	0	0	10	6	0	4	0	0
ENSG00000276600	66	49	55	46	287	193	0	8	0	9	10	4
ENSG00000228525	0	2	0	1	0	0	0	0	0	0	0	1
ENSG00000287532	2	2	0	0	0	0	0	0	2	0	2	0
ENSG00000158769	400	422	435	519	549	335	470	409	470	385	323	257
ENSG00000270149	4	7	2	4	1	8	3	4	5	1	6	1
ENSG00000232879	0	2	2	0	2	0	2	3	1	0	1	4
ENSG00000215845	134	191	194	405	142	175	129	163	214	86	109	51
ENSG00000158773	1046	1203	1186	1163	1507	1499	668	603	638	844	746	644
ENSG00000186517	36	36	32	27	30	25	30	21	14	29	51	41
ENSG00000143217	9	10	7	9	8	2	4	2	2	4	0	2
ENSG00000228917	0	0	4	0	0	0	0	0	0	0	0	0
ENSG00000162755	2	2	6	5	7	2	0	0	2	0	0	2
ENSG00000143256	4613	5419	5235	6307	3749	3719	2753	2498	2199	1733	2384	1459
ENSG00000158793	2118	2437	2646	1923	1523	1392	1059	966	976	798	1143	581
ENSG00000158796	1045	1212	1140	1209	1053	976	1246	1024	961	1151	1218	841
ENSG00000238934	4	3	5	0	0	5	1	1	0	0	0	0
ENSG00000196188	4	2	0	0	26	10	0	0	0	0	2	0
ENSG00000163050	15	16	7	10	17	14	4	12	7	11	33	5
ENSG00000235549	0	0	0	0	0	0	2	0	0	0	0	0
ENSG00000174574	4624	5342	5378	4294	5546	5142	8777	7831	6078	7980	7617	6230
ENSG00000168653	2929	3226	2922	4090	5209	5355	1933	1802	1672	3060	2368	2383
ENSG00000206654	1	0	0	0	0	1	0	0	0	0	0	0
ENSG00000222378	0	0	0	2	0	0	0	0	0	1	0	0
ENSG00000287422	1	0	0	0	0	6	2	6	0	0	2	2
ENSG00000226438	1	0	0	0	0	0	0	0	0	0	0	0
ENSG00000217897	2	0	0	0	0	0	4	0	0	0	0	0
ENSG00000288674	7	11	11	6	9	14	11	5	8	4	15	8
ENSG00000228625	0	0	2	2	0	0	0	2	0	0	0	0
ENSG00000261654	32	53	49	24	75	28	21	10	28	24	24	30
ENSG00000232811	64	53	44	31	54	22	96	68	43	33	48	30
ENSG00000121931	1785	2344	2051	1742	1788	1292	4253	3917	3177	1533	2110	1056
ENSG00000273010	4	5	4	5	14	3	5	10	11	12	12	3
ENSG00000162777	1158	1305	1525	1322	1252	1298	12	16	11	8	4	5
ENSG00000064886	51	65	86	56	89	68	4	0	1	4	4	10
ENSG00000236040	0	0	0	0	0	0	0	0	0	2	0	0
ENSG00000156171	961	1111	1165	1418	887	778	1898	1751	1667	1654	1752	1277
ENSG00000238365	1	7	7	1	7	1	4	5	8	5	10	2
ENSG00000226855	8	16	0	12	5	13	8	7	2	3	7	11
ENSG00000228013	4	6	0	6	2	0	2	6	0	2	10	0
ENSG00000228264	0	0	0	0	0	2	0	0	0	0	1	2
ENSG00000169291	0	0	0	0	2	0	24	21	11	4	40	8
ENSG00000288670	260	374	329	224	317	341	456	391	394	312	263	198
ENSG00000143437	1967	2219	2168	1380	2032	2328	10551	8741	8103	6133	6714	4695
ENSG00000224800	0	0	0	0	0	0	2	6	0	0	0	0
ENSG00000143799	10304	10602	10016	5962	17087	15858	9365	8437	7829	12433	9482	9865
ENSG00000158864	3701	4009	3995	4016	4216	3757	4448	4142	3952	3903	4038	3001
ENSG00000117450	8752	9573	8232	8883	16860	17465	11089	10400	10038	21120	14205	15805
ENSG00000281133	1	6	6	0	7	2	2	1	4	3	2	2
ENSG00000280836	11	7	2	2	4	12	1	4	6	3	0	4
ENSG00000132780	8815	10021	9064	6508	10811	10634	7985	7367	5829	10451	7495	8189
ENSG00000281825	0	0	0	0	0	0	0	0	3	0	0	0
ENSG00000159588	30	24	46	28	40	72	202	153	257	42	42	13
ENSG00000159592	6349	7449	7335	5241	4748	5306	8493	7187	6361	5951	6104	4515
ENSG00000225447	12	5	4	2	10	6	11	13	4	3	9	2
ENSG00000234329	9	15	11	0	13	17	16	20	10	8	8	6
ENSG00000159596	1330	1589	1534	1100	1192	1282	1999	2009	1993	1973	2069	1512
ENSG00000230896	47	24	48	58	65	41	100	81	78	53	37	49
ENSG00000143570	21	37	31	24	68	82	32	26	12	66	29	29
ENSG00000142864	22197	25372	24293	17122	26723	27484	22685	20140	16588	23205	20339	16945
ENSG00000198160	2869	3194	3290	2054	2699	3383	4254	3903	3360	2925	2906	2045
ENSG00000162426	56	59	52	190	50	56	284	204	246	253	392	211
ENSG00000117245	32	29	21	15	14	23	43	49	39	12	12	16
ENSG00000188295	264	366	273	154	374	461	472	405	391	325	347	237
ENSG00000116750	3562	4057	3648	2383	4832	4096	2524	2351	1904	2632	2444	2082
ENSG00000235169	12	13	23	31	32	10	0	0	0	0	0	0
ENSG00000116514	3787	4523	4918	4706	1591	1845	1777	1365	1245	1178	1831	985
ENSG00000162419	769	799	860	711	816	829	1758	1609	1353	1049	917	740
ENSG00000154222	1572	1904	1841	1486	1662	1771	2834	2292	2209	1353	1852	1051
ENSG00000173406	0	0	0	2	0	0	2	10	13	0	0	0
ENSG00000197147	1132	1361	1289	675	1139	1340	1859	1611	1309	1685	1489	1332
ENSG00000189195	598	803	803	401	524	395	355	287	385	287	290	168
ENSG00000058673	30	22	44	21	45	30	53	46	70	70	53	45
ENSG00000131236	13734	15063	14578	12687	20815	19279	18665	16143	12958	23349	20427	17304
ENSG00000081870	1032	1172	1025	1185	1778	1768	1224	1251	1055	1385	1309	1031
ENSG00000133216	5374	5884	6498	4274	8001	8510	338	229	159	214	151	144
ENSG00000143183	3533	4201	3998	3569	5888	5815	5409	5014	4419	3791	3331	2617
ENSG00000248333	2317	2837	2662	2071	2812	2987	2499	2032	2173	2514	2267	1898
ENSG00000162390	51	53	31	26	46	29	287	217	207	131	111	80
ENSG00000117448	1747	1957	2034	2105	2017	1567	4785	4275	3875	2470	2921	1803
ENSG00000162687	2	0	0	0	0	0	0	1	0	0	0	0
ENSG00000143387	127	159	158	254	164	175	1370	1264	1455	625	517	515
ENSG00000231163	0	0	0	0	0	0	0	0	0	0	0	1
ENSG00000217644	14	7	20	17	21	9	13	26	25	9	10	4
ENSG00000239670	17	32	14	27	8	24	16	0	12	2	3	2
ENSG00000276645	0	0	0	0	0	4	0	0	0	0	0	0
ENSG00000278997	8	11	19	10	18	17	24	21	29	17	0	11
ENSG00000116525	171	247	229	347	225	377	274	272	234	346	237	206
ENSG00000279179	7	13	16	4	12	24	29	19	10	17	24	22
ENSG00000284721	0	0	0	0	0	0	0	0	1	0	0	0
ENSG00000225934	0	0	0	0	0	0	0	0	2	0	0	0
ENSG00000215812	0	1	0	0	0	0	0	1	0	0	2	0
ENSG00000230005	0	1	4	2	4	0	0	0	4	6	0	0
ENSG00000163131	172	103	102	90	161	104	28	29	21	73	43	76
ENSG00000183814	1646	1811	1701	956	1419	1573	853	671	698	946	643	677
ENSG00000213516	1348	1522	1472	1151	1823	2096	800	666	684	691	627	595
ENSG00000117226	6210	6983	7513	4983	4506	5395	374	309	245	387	289	331
ENSG00000117228	1247	1404	1437	638	1746	2186	61	28	42	196	130	178
ENSG00000234518	243	286	328	169	342	413	273	136	169	306	284	293
ENSG00000162645	1617	1689	1982	1238	2167	2227	7	4	17	26	10	15
ENSG00000286802	10	7	2	7	7	3	2	6	4	7	4	2
ENSG00000213512	3	2	0	1	2	0	0	0	0	4	0	0
ENSG00000162654	137	172	165	108	151	237	31	12	19	511	298	357
ENSG00000126705	326	356	383	497	507	660	315	213	199	574	421	374
ENSG00000000938	0	0	0	0	0	0	0	0	0	0	2	0
ENSG00000235912	54	79	67	87	140	183	177	167	145	210	153	154
ENSG00000233975	0	2	0	0	0	0	1	6	4	8	6	0
ENSG00000126709	285	329	254	318	474	360	120	109	116	200	135	120
ENSG00000238015	0	0	0	0	0	2	0	0	0	0	0	0
ENSG00000235400	0	2	0	0	0	6	0	0	0	0	2	0
ENSG00000137959	1855	2199	1894	1103	2569	1329	6	8	4	103	62	48
ENSG00000174151	655	752	772	604	1026	905	1017	994	987	494	580	398
ENSG00000181754	174	206	267	187	215	241	837	625	922	319	328	221
ENSG00000206832	0	5	0	0	0	0	3	2	0	0	0	0
ENSG00000235045	1	1	7	0	2	0	0	0	0	1	0	0
ENSG00000134183	46	44	39	10	72	60	82	58	80	71	55	45
ENSG00000288562	0	0	0	0	0	0	2	0	2	0	0	0
ENSG00000073756	705	736	785	569	291	532	363	292	191	61	174	64
ENSG00000153904	564	805	565	613	886	707	2238	1784	1246	1660	1323	1374
ENSG00000155380	0	1	2	0	0	1	4	0	2	0	0	0
ENSG00000134259	73	147	135	44	41	24	44	56	40	4	5	0
ENSG00000272438	0	8	6	10	0	4	46	87	40	14	6	17
ENSG00000230699	6	13	14	16	14	20	310	260	253	89	90	43
ENSG00000241180	0	0	0	0	0	0	0	0	1	1	0	0
ENSG00000223764	38	36	42	49	30	62	1060	1056	650	922	799	766
ENSG00000188976	3630	4255	4047	3158	5515	5910	6076	5414	4515	5505	4758	4328
ENSG00000187583	222	336	264	313	298	292	268	184	169	160	219	107
ENSG00000272512	8	10	24	18	20	25	0	0	0	0	0	0
ENSG00000188290	183	217	251	505	204	225	0	0	0	2	0	0
ENSG00000187608	481	436	426	819	687	796	337	401	477	451	471	327
ENSG00000231702	0	0	1	1	0	0	0	0	0	0	0	0
ENSG00000224969	10	3	1	8	2	3	1	0	0	0	4	4
ENSG00000188157	11777	13953	14081	10722	9923	10758	1480	1245	1029	1475	2031	1316
ENSG00000256407	2	2	0	0	0	2	0	9	2	0	0	0
ENSG00000280425	0	0	0	0	0	1	0	4	2	0	0	0
ENSG00000116221	4032	4359	4189	4105	4104	4586	5918	5273	4657	4928	4794	3715
ENSG00000198711	11	2	6	8	12	6	16	18	16	26	9	10
ENSG00000287582	0	0	0	0	0	0	0	1	0	0	0	0
ENSG00000235741	0	0	0	0	0	0	0	0	2	0	0	0
ENSG00000117601	2	2	0	0	6	6	0	4	0	4	4	5
ENSG00000135775	1019	1164	1098	665	1523	1327	1223	1173	1167	965	1024	703
ENSG00000244137	2	0	1	2	2	0	2	0	0	2	0	0
ENSG00000135773	3	0	2	2	2	0	2	0	3	0	0	0
ENSG00000202063	0	0	0	0	0	0	0	0	2	0	0	0
ENSG00000119280	1242	1495	1380	1188	1419	1631	3499	3129	3069	1592	1587	1234
ENSG00000223393	14	8	8	6	2	4	30	22	8	24	3	12
ENSG00000288037	0	0	0	0	0	0	0	0	0	0	2	0
ENSG00000287395	0	0	0	0	0	0	0	0	0	1	0	0
ENSG00000137965	2631	3056	2869	3044	4719	3142	17	19	10	524	488	382
ENSG00000163239	0	0	0	0	0	0	0	1	2	4	6	0
ENSG00000160714	2402	2873	2746	3335	3036	3190	4326	3939	3687	3900	3934	2733
ENSG00000229780	7	12	15	3	7	7	19	7	3	5	6	12
ENSG00000287064	2	12	6	0	4	1	0	0	0	0	0	0
ENSG00000160710	14136	16540	16777	9273	14327	13575	14315	13412	12685	14992	14054	11428
ENSG00000233647	0	0	0	0	0	0	0	2	3	0	0	1
ENSG00000186118	2	1	2	0	0	4	19	3	14	5	6	0
ENSG00000159658	5332	6443	5885	4783	8214	9090	6686	5842	5491	5761	4776	4353
ENSG00000143801	63	72	66	49	89	85	129	127	103	62	96	37
ENSG00000132185	10	6	2	6	4	0	0	0	0	0	0	0
ENSG00000081721	1033	1207	1068	1035	1180	1146	1077	884	734	767	931	617
ENSG00000229808	4	27	27	25	22	23	42	48	30	4	16	2
ENSG00000082512	1069	1269	1141	1062	1206	1411	1495	1490	1302	1083	1163	816
ENSG00000236809	48	79	74	58	82	76	2	0	4	0	2	2
ENSG00000238137	0	4	0	2	3	2	4	8	3	0	2	1
ENSG00000170385	5096	5607	6150	5121	4761	5129	3942	2938	2778	1259	1396	847
ENSG00000261314	12	4	6	0	0	3	0	0	0	2	0	0
ENSG00000228792	0	4	5	0	13	2	0	0	0	0	0	0
ENSG00000227764	60	63	65	142	119	63	2	2	0	0	0	0
ENSG00000224763	2	2	8	0	2	22	4	1	4	3	6	0
ENSG00000118217	5730	7386	6873	5162	4746	5335	6643	5736	4925	3850	5845	2711
ENSG00000137955	5131	6024	6122	6253	4655	4824	4569	3580	3247	3641	4568	2744
ENSG00000057468	10	9	20	17	10	9	31	15	33	0	2	7
ENSG00000213047	1276	1204	1312	762	1398	1117	1287	1015	950	1008	968	745
ENSG00000213046	0	0	0	0	0	0	0	0	0	2	0	0
ENSG00000233040	0	3	2	0	1	1	2	0	2	9	3	2
ENSG00000134376	7	19	16	10	10	4	29	20	43	6	0	0
ENSG00000117400	15	20	18	16	12	16	17	16	15	10	4	14
ENSG00000287113	2	2	2	0	0	0	2	0	2	0	0	0
ENSG00000117399	4498	4611	3937	2914	8289	8251	3488	2971	1681	4060	3397	3454
ENSG00000066322	3693	3745	4055	4012	4965	4915	4656	4162	3490	2203	2180	1696
ENSG00000159479	1203	1435	1532	1363	1117	1355	2662	2319	2079	1435	1711	1019
ENSG00000229431	95	90	69	41	62	54	47	56	20	38	96	39
ENSG00000116337	1679	1857	1672	1642	2408	2297	2517	2227	1904	2468	2676	1991
ENSG00000066279	8776	9518	8517	2888	14026	10694	2294	2138	1186	5638	3271	4180
ENSG00000224727	0	0	0	0	1	0	0	0	0	0	0	0
ENSG00000117020	17	36	23	21	152	12	711	482	203	725	381	424
ENSG00000198912	954	1043	931	962	965	973	1891	1757	1442	1483	1389	1243
ENSG00000183856	0	2	0	0	0	2	0	0	0	0	2	0
ENSG00000163382	0	2	0	0	0	2	7	0	3	6	2	0
ENSG00000272971	0	0	0	0	0	0	0	1	5	0	0	0
ENSG00000132702	0	0	0	0	2	0	5	0	0	0	0	0
ENSG00000272068	14	13	9	6	0	3	0	0	0	0	2	0
ENSG00000132692	16	15	10	5	18	9	6	1	3	6	2	0
ENSG00000272405	53	78	78	49	36	16	0	4	2	2	0	0
ENSG00000229953	17	11	17	5	3	4	1	0	0	0	0	0
ENSG00000132688	487	443	419	710	946	1862	2	10	6	20	6	8
ENSG00000237588	0	0	0	0	0	0	0	0	0	0	2	0
ENSG00000285570	0	0	0	0	6	0	0	0	0	0	0	0
ENSG00000143320	111	167	119	131	393	399	26	17	10	30	23	16
ENSG00000223356	4	8	4	4	0	3	2	1	2	12	4	4
ENSG00000143319	2200	2222	2124	2128	3019	3300	3424	2892	2766	2646	2143	2068
ENSG00000143303	692	856	1100	1048	538	609	1197	1095	1109	506	649	432
ENSG00000143314	3172	3701	3504	3255	3633	3581	3950	3732	3681	1881	1920	1512
ENSG00000143294	2240	2386	2331	2726	2833	3618	1972	1470	1662	2306	1935	1799
ENSG00000287624	0	1	4	0	0	2	0	2	4	0	0	0
ENSG00000027869	197	213	194	123	141	136	0	0	0	0	0	0
ENSG00000213478	0	0	0	0	0	0	0	1	0	0	0	0
ENSG00000203356	0	1	0	0	2	2	4	2	10	0	1	2
ENSG00000123091	4545	4881	5050	4919	5402	5078	6676	6424	5938	4372	4564	3391
ENSG00000233406	0	0	0	2	1	0	10	3	0	7	7	2
ENSG00000236434	2	1	3	0	0	1	5	1	2	0	1	2
ENSG00000232027	7	6	8	4	8	4	10	2	2	2	3	2
ENSG00000238140	0	1	1	2	4	2	0	3	2	0	0	0
ENSG00000229905	0	0	1	0	0	0	1	0	0	0	0	0
ENSG00000237491	103	128	112	110	75	83	280	183	254	127	181	93
ENSG00000177757	0	7	10	6	8	6	4	9	8	2	0	2
ENSG00000288531	0	0	0	2	4	0	37	20	24	0	0	2
ENSG00000230368	0	0	0	0	4	0	8	2	8	3	3	0
ENSG00000234711	0	0	0	0	0	0	0	0	2	0	0	0
ENSG00000273443	104	128	147	117	78	106	31	25	29	15	23	4
ENSG00000237330	4	0	2	2	0	2	0	0	0	0	0	0
ENSG00000131591	459	455	520	439	496	453	320	348	281	390	314	320
ENSG00000285812	8	16	14	8	8	37	7	19	6	34	12	24
ENSG00000272141	10	9	15	19	12	22	0	0	0	0	0	0
ENSG00000085831	155	221	233	298	206	163	23	34	20	13	30	20
ENSG00000187634	21	24	39	56	31	19	1580	1481	1481	675	529	455
ENSG00000156875	21	28	20	8	24	39	37	24	23	32	27	26
ENSG00000241073	0	0	0	0	0	0	0	6	0	0	0	0
ENSG00000156876	1692	1680	1612	830	1890	2114	730	690	501	935	658	694
ENSG00000226952	3	4	2	2	2	3	0	0	0	2	0	0
ENSG00000137992	1518	1722	1692	938	1329	1280	1041	920	922	593	556	437
ENSG00000271415	0	0	0	0	0	5	3	4	0	0	3	2
ENSG00000225169	0	0	2	0	0	0	6	0	1	0	0	0
ENSG00000285530	4	11	29	16	6	0	0	0	0	0	0	1
ENSG00000137996	2939	3276	3340	3277	3623	2403	2393	2127	1792	2038	2709	1701
ENSG00000207750	4	3	8	0	5	9	4	7	1	8	7	4
ENSG00000137948	7	2	0	4	4	3	0	6	0	2	2	2
ENSG00000121774	9668	10713	11074	8784	10789	10181	12148	10708	8756	13254	13686	9736
ENSG00000203325	1	3	2	2	1	4	0	0	1	0	4	1
ENSG00000121775	311	314	353	316	489	459	620	465	443	602	615	458
ENSG00000266203	1	0	0	0	0	0	0	0	0	0	0	0
ENSG00000025800	5035	5661	5389	2984	5609	5882	5988	5592	5337	5443	5018	4048
ENSG00000160050	129	100	114	169	220	220	135	159	142	99	81	67
ENSG00000231346	2	3	0	4	6	7	22	12	25	16	8	13
ENSG00000064703	1496	1605	1469	1190	1838	1786	1800	1697	1426	1369	1408	1039
ENSG00000122406	23185	26332	26978	32908	22557	23363	48859	44797	42010	38417	41409	28751
ENSG00000154511	1141	1169	1199	846	1551	1687	536	558	531	1096	759	797
ENSG00000207523	27	11	11	15	16	31	21	27	23	19	31	27
ENSG00000207022	7	1	0	2	0	0	0	0	0	1	2	0
ENSG00000229052	0	2	0	0	6	0	2	2	0	5	2	0
ENSG00000143033	1460	1674	1618	942	1561	1889	1465	1280	1171	2541	1756	1960
ENSG00000189410	419	501	469	272	301	396	371	255	232	10	20	16
ENSG00000233069	0	0	0	0	0	0	2	4	2	0	0	0
ENSG00000251914	0	0	0	0	0	0	4	0	1	0	0	0
ENSG00000221808	0	0	1	0	0	0	0	0	0	2	0	0
ENSG00000233072	0	0	0	0	0	0	0	0	0	0	1	0
ENSG00000235112	0	1	0	2	0	4	0	0	0	0	0	2
ENSG00000287192	0	0	0	0	0	3	2	5	0	2	4	4
ENSG00000117298	27359	35035	35220	28059	25353	23422	2907	2819	2623	2382	1634	1716
ENSG00000236936	4	11	4	5	6	6	2	0	1	2	2	0
ENSG00000231105	42	37	35	20	7	9	5	4	11	7	3	0
ENSG00000143502	38	40	41	72	175	272	25	12	10	18	18	24
ENSG00000178395	4	0	2	0	0	4	0	0	0	0	0	0
ENSG00000162620	347	462	432	224	338	268	88	83	96	84	107	47
ENSG00000116783	3	4	0	2	6	4	0	2	4	0	0	2
ENSG00000237324	2	2	0	1	0	3	4	0	0	0	0	0
ENSG00000233894	0	4	0	0	0	1	0	0	2	0	0	0
ENSG00000162621	0	0	0	0	0	0	0	0	2	0	0	0
ENSG00000178965	6	8	12	2	7	2	22	22	41	2	0	2
ENSG00000234497	0	0	2	0	0	2	0	0	0	0	2	0
ENSG00000272864	4	2	1	6	3	6	24	13	24	14	13	6
ENSG00000116791	1214	1320	1319	1300	2817	2498	1878	1639	1567	2486	1721	1850
ENSG00000162623	1616	1861	1932	1591	2173	2788	2561	2190	2032	2253	2098	1673
ENSG00000259030	47	66	95	32	74	65	18	27	57	33	23	12
ENSG00000222952	0	0	0	0	0	0	0	0	2	0	0	0
ENSG00000212237	1	3	1	0	0	0	29	19	12	7	7	2
ENSG00000183929	0	1	2	0	0	1	0	0	2	1	0	0
ENSG00000206878	0	0	0	0	0	1	8	4	6	2	0	2
ENSG00000154358	449	502	457	194	533	572	850	925	1014	453	578	388
ENSG00000275557	21	17	16	19	17	15	26	34	36	9	17	9
ENSG00000206828	0	4	4	0	4	4	0	1	2	16	10	8
ENSG00000284842	0	0	2	0	0	0	0	0	0	1	0	0
ENSG00000275229	0	1	0	0	0	0	0	0	0	0	0	0
ENSG00000233030	0	0	2	0	4	0	6	2	4	5	2	0
ENSG00000183598	0	4	2	0	0	8	3	0	4	0	8	6
ENSG00000264207	0	2	0	0	0	0	0	0	0	2	0	0
ENSG00000184260	38	73	50	66	48	42	9	12	16	13	23	10
ENSG00000184270	3	0	2	0	2	0	1	0	0	0	1	0
ENSG00000178096	347	282	347	293	285	180	702	673	789	298	282	202
ENSG00000159164	692	790	936	735	885	1343	4	4	11	11	5	10
ENSG00000143368	2990	3174	3301	3321	5029	5505	6379	5652	5840	7430	6564	5738
ENSG00000150337	0	0	0	0	0	0	2	0	2	0	2	0
ENSG00000231333	2	0	2	0	4	0	3	6	4	4	2	2
ENSG00000201032	0	0	0	0	0	0	0	1	0	0	0	0
ENSG00000116852	426	464	499	148	172	97	116	91	80	53	74	28
ENSG00000229191	0	0	0	3	0	0	0	0	0	0	0	2
ENSG00000116857	1259	1218	1268	1423	2352	2305	1765	1810	1740	1400	1208	1064
ENSG00000163395	278	345	145	225	1832	1671	2	10	8	0	4	0
ENSG00000229821	4	0	0	2	9	12	0	0	0	0	0	0
ENSG00000226970	1	0	3	8	2	2	8	2	3	7	6	2
ENSG00000203943	55	77	92	148	108	56	66	96	56	19	21	18
ENSG00000249237	0	2	1	0	1	2	0	0	0	0	0	0
ENSG00000240520	4	8	10	10	9	10	0	1	0	4	0	0
ENSG00000285361	19	12	17	2	8	17	2	4	4	6	8	0
ENSG00000228153	0	0	0	0	0	0	0	0	2	0	0	0
ENSG00000229657	0	0	0	0	0	0	0	4	2	4	4	1
ENSG00000174529	64	70	69	133	85	122	188	138	228	108	69	82
ENSG00000271580	20	11	11	6	25	16	13	19	18	7	7	8
ENSG00000116984	3997	4663	4182	2055	4454	4657	3587	3187	2938	2959	2867	2130
ENSG00000227496	6	16	16	10	83	36	0	0	0	0	0	0
ENSG00000143742	10379	11413	11017	9008	15017	11555	16678	15753	12808	17073	14139	12502
ENSG00000234112	2	0	2	0	2	1	3	0	0	0	1	0
ENSG00000242861	80	95	123	178	39	92	108	65	87	56	68	47
ENSG00000196187	1091	1194	1310	803	1305	1453	1843	1492	1286	1673	1642	1340
ENSG00000243709	4	8	0	2	0	2	0	0	0	0	0	0
ENSG00000143768	0	0	0	0	0	0	1	0	0	0	0	0
ENSG00000143819	3201	3975	3668	2481	3530	4321	2522	2289	1914	2407	1903	1822
ENSG00000116649	1972	2066	1927	2017	3052	3577	2268	2186	1865	1391	1277	1035
ENSG00000171824	3096	3466	3262	2010	3395	3724	1576	1374	1304	1740	1642	1402
ENSG00000226849	10	6	4	11	10	13	3	6	9	5	9	2
ENSG00000225602	0	0	0	2	0	0	0	0	4	0	0	2
ENSG00000231953	2	0	0	0	0	0	0	0	0	0	0	0
ENSG00000117614	2859	3696	3582	4237	2027	2274	3683	3446	3334	2433	3688	1876
ENSG00000284602	72	48	60	30	56	50	141	89	114	55	101	65
ENSG00000284657	0	5	0	0	2	2	2	4	11	4	1	4
ENSG00000117616	1370	1717	1743	2275	1780	1865	3122	2735	2341	2307	1990	1817
ENSG00000272432	4	6	3	2	3	10	2	2	4	9	4	4
ENSG00000261349	1	2	2	1	6	4	6	4	2	18	13	15
ENSG00000187010	10	23	21	13	16	16	66	50	57	37	46	26
ENSG00000224183	8	3	15	12	9	23	53	43	46	22	27	34
ENSG00000259984	0	8	5	1	8	2	12	1	1	8	2	5
ENSG00000183726	3049	3839	3704	4276	3451	3822	6181	5841	5484	4242	4177	3127
ENSG00000238084	0	2	0	13	4	12	0	2	26	4	11	7
ENSG00000204178	1271	1369	1483	1339	1560	1974	1873	1557	1495	1233	1216	862
ENSG00000198860	3945	4453	4517	3558	2864	2582	2519	2179	1783	1699	1907	1340
ENSG00000286655	2	0	8	0	0	4	1	0	0	0	0	0
ENSG00000160838	4	8	5	4	16	6	12	4	6	0	2	4
ENSG00000211581	2	4	2	0	0	0	0	0	0	3	1	0
ENSG00000266160	0	0	2	0	0	0	0	0	0	0	0	0
ENSG00000155816	2	0	0	0	2	2	355	291	337	203	279	157
ENSG00000180875	0	0	0	0	0	0	4	6	0	6	12	2
ENSG00000143382	117	111	81	68	133	88	952	817	876	697	762	561
ENSG00000184007	14702	17569	17271	18013	15247	15866	11397	10621	9190	14870	11448	10869
ENSG00000157077	1728	2149	2178	1304	1136	1479	2187	1896	1804	1512	1601	1161
ENSG00000162493	0	0	2	0	0	0	4	0	0	0	0	0
ENSG00000162542	453	564	550	367	493	332	530	499	402	240	270	160
ENSG00000121753	625	639	712	665	826	1026	616	570	621	611	513	509
ENSG00000162631	1364	1620	1482	711	2204	1887	0	0	0	0	0	0
ENSG00000163374	1911	2299	2197	1639	1929	2000	2947	2843	2540	1973	2340	1471
ENSG00000235098	0	3	6	4	1	6	14	14	19	4	12	3
ENSG00000143740	807	905	909	1003	1350	1302	1385	1363	1350	1050	1108	818
ENSG00000117411	1664	1801	1714	1655	2002	2412	2298	2121	2083	1440	1589	1066
ENSG00000162745	0	6	10	6	38	16	40	22	29	75	52	64
ENSG00000137976	1	8	6	6	8	2	0	0	0	0	4	0
ENSG00000203663	0	0	0	0	4	0	2	2	0	0	13	0
ENSG00000198128	0	0	0	0	0	2	0	0	0	0	0	0
ENSG00000157873	2	4	7	4	12	1	30	12	40	22	6	6
ENSG00000168264	3599	4140	3742	4339	3097	3079	11961	9720	9996	8812	10538	6557
ENSG00000162775	887	917	856	810	1110	1256	1156	1033	901	1064	921	775
ENSG00000081692	82	104	85	98	131	104	196	150	87	156	149	129
ENSG00000173171	562	705	594	577	760	832	670	640	532	647	546	459
ENSG00000143862	1198	1432	1440	1768	1162	1387	1746	1533	1601	1519	1667	1239
ENSG00000170075	0	6	14	4	4	7	2	3	4	4	2	0
ENSG00000143376	2975	3130	3155	2613	3074	2816	3527	3417	3230	3776	3559	2729
ENSG00000250734	2	0	0	2	2	5	2	3	0	0	0	0
ENSG00000159409	12	2	12	14	15	19	36	44	47	4	11	4
ENSG00000227045	0	0	0	0	0	0	7	0	16	0	1	2
ENSG00000178796	0	0	0	2	0	0	1	6	2	0	2	2
ENSG00000269621	0	0	0	0	0	0	0	0	4	0	0	0
ENSG00000236940	0	0	0	0	1	0	0	0	0	0	0	0
ENSG00000143436	1439	1757	1732	1766	1740	1745	4297	3655	3376	2676	2753	2073
ENSG00000143450	38	54	53	43	35	30	167	167	195	109	92	73
ENSG00000249602	3	4	15	0	6	4	53	123	73	58	38	41
ENSG00000268288	0	1	0	4	4	0	16	8	8	4	4	4
ENSG00000269489	2	0	2	0	4	0	10	8	15	11	10	6
ENSG00000234614	19	24	26	30	18	18	0	0	0	0	0	0
ENSG00000196407	10	6	12	21	4	2	4	2	1	0	0	1
ENSG00000159445	1200	1329	1231	1059	1741	1521	0	1	0	0	0	0
ENSG00000285651	2	0	9	0	4	6	0	1	0	0	0	2
ENSG00000197747	4516	5069	4688	11235	9021	6557	10989	11107	10154	13255	10070	9929
ENSG00000123473	2809	2988	2738	1231	3652	3942	3197	2881	1911	3068	2147	2341
ENSG00000240386	0	0	0	0	0	0	2	0	0	0	0	0
ENSG00000236274	0	0	0	0	0	0	0	0	0	0	2	0
ENSG00000020129	739	622	783	749	934	1283	1877	1923	1762	977	1038	892
ENSG00000116819	19	49	38	75	38	112	38	55	62	15	27	17
ENSG00000174876	0	0	0	0	0	0	0	0	0	0	0	1
ENSG00000187733	0	0	2	0	0	0	0	0	0	0	0	0
ENSG00000237993	0	0	0	0	0	0	0	1	0	0	0	0
ENSG00000186603	35	25	44	24	108	54	7	4	4	4	12	4
ENSG00000117643	7	2	4	6	6	6	22	8	7	23	6	12
ENSG00000233478	0	0	0	0	0	0	0	0	0	0	2	0
ENSG00000162430	3878	4394	4220	3512	4610	5092	2844	2454	2364	2932	2229	2119
ENSG00000173212	4	18	6	10	12	0	150	146	175	20	27	16
ENSG00000163531	2	0	5	4	1	0	818	586	567	457	371	345
ENSG00000184144	0	6	0	2	2	0	2	0	0	2	1	7
ENSG00000143028	4	0	3	4	1	0	595	503	628	345	310	223
ENSG00000237481	1	0	5	0	0	4	5	5	15	5	0	1
ENSG00000154429	1563	1754	1517	1417	2124	1900	2661	2314	2188	1144	1097	839
ENSG00000143632	54	41	33	35	40	72	38	73	63	75	65	20
ENSG00000279667	24	17	13	41	2	16	32	47	48	33	32	9
ENSG00000187815	831	925	979	712	662	757	867	745	857	683	699	493
ENSG00000238287	63	53	52	43	63	32	57	38	53	31	25	24
ENSG00000227278	2	0	0	0	0	1	0	0	1	0	0	1
ENSG00000238186	25	29	20	22	27	64	50	45	29	61	40	31
ENSG00000117010	298	260	307	276	325	394	357	302	338	178	120	135
ENSG00000286838	8	2	4	0	0	0	0	5	0	0	3	0
ENSG00000236505	0	2	0	0	0	0	0	0	0	0	0	0
ENSG00000229820	2	3	1	0	0	0	2	0	0	0	0	0
ENSG00000221216	0	0	2	0	1	0	3	0	1	0	4	2
ENSG00000242125	2186	2170	2447	2085	2383	2800	2791	2316	2082	2660	2517	2351
ENSG00000200087	45	44	45	13	43	81	81	52	38	119	92	102
ENSG00000231468	3	11	5	0	3	7	4	5	5	5	2	5
ENSG00000279443	11	16	26	32	11	16	97	84	82	59	40	73
ENSG00000180098	922	1095	1006	1060	1218	1092	1080	931	729	991	1004	798
ENSG00000221539	11	9	5	8	17	15	14	4	8	13	11	13
ENSG00000188060	78	78	114	115	214	190	8	12	10	0	0	0
ENSG00000229388	3	4	0	6	6	4	14	11	18	2	12	4
ENSG00000117266	4	20	8	16	16	28	12	6	10	0	2	2
ENSG00000174567	9	13	6	4	2	4	0	0	0	0	0	0
ENSG00000143850	447	431	449	362	739	732	28	14	16	8	4	2
ENSG00000219133	3	0	0	0	3	3	7	4	9	3	6	2
ENSG00000280924	8	2	0	2	9	4	0	0	0	0	0	0
ENSG00000226330	9	4	11	1	11	10	2	1	0	2	4	0
ENSG00000237848	0	0	0	0	0	1	0	0	0	0	0	0
ENSG00000236779	0	0	2	0	2	0	0	2	0	0	0	0
ENSG00000240710	0	3	4	0	8	1	90	108	98	19	33	5
ENSG00000240219	4	11	5	16	2	2	618	628	622	90	182	73
ENSG00000228729	0	0	0	0	0	2	0	0	2	1	0	0
ENSG00000287525	0	0	0	0	0	0	2	0	0	0	0	0
ENSG00000197056	1326	1546	1400	834	1521	1484	1523	1326	1211	1415	1164	948
ENSG00000228348	0	0	0	0	1	0	6	1	5	0	1	0
ENSG00000284640	0	0	0	0	0	0	0	0	2	0	0	0
ENSG00000201868	0	0	2	0	0	0	0	0	0	0	0	0
ENSG00000201542	0	0	0	0	0	2	0	0	2	0	0	0
ENSG00000203910	1	2	1	1	0	2	6	4	2	2	4	3
ENSG00000174842	1079	1162	1234	848	1277	1180	1209	1077	945	1012	880	716
ENSG00000122484	1987	2244	2226	1231	1675	1821	2223	1882	2038	1251	1344	831
ENSG00000223787	0	6	5	0	0	2	0	2	0	0	0	2
ENSG00000225505	0	2	1	0	0	0	0	0	0	0	0	0
ENSG00000223896	0	2	0	0	0	0	0	0	0	0	0	0
ENSG00000162722	0	0	0	0	0	0	1066	913	791	731	646	550
ENSG00000238243	0	0	0	0	0	0	40	44	42	31	29	37
ENSG00000235907	2	4	3	0	2	0	1	2	1	8	12	4
ENSG00000121903	482	546	629	334	517	501	841	739	621	449	515	351
ENSG00000034971	0	0	0	0	0	0	0	0	4	0	0	0
ENSG00000233542	0	0	0	4	0	4	2	4	4	6	6	8
ENSG00000187730	0	2	2	2	2	6	92	96	78	153	172	146
ENSG00000226969	2	0	2	0	0	2	2	0	0	4	0	0
ENSG00000116809	1073	1111	1096	977	1013	1177	394	463	387	327	309	229
ENSG00000234607	0	2	0	3	0	2	0	2	0	0	1	0
ENSG00000224966	0	0	0	0	0	2	1	0	0	0	0	0
ENSG00000183888	0	0	2	0	0	0	0	0	0	0	0	0
ENSG00000173641	0	0	0	0	0	0	4	2	0	2	4	0
ENSG00000186510	0	0	0	2	0	0	0	0	4	6	2	2
ENSG00000232456	0	4	1	2	0	9	3	7	7	0	1	1
ENSG00000185519	22	68	29	54	51	53	91	105	136	109	41	63
ENSG00000177462	0	0	0	0	0	4	30	32	16	18	11	16
ENSG00000278480	0	0	0	0	2	4	1	4	0	0	0	0
ENSG00000236045	4	0	0	0	2	1	0	0	0	0	0	0
ENSG00000228140	19	8	14	28	26	12	4	0	0	4	3	0
ENSG00000142634	5506	5984	6104	9465	7793	8255	1011	1028	875	1525	998	1147
ENSG00000162438	7	0	3	15	8	5	2	0	0	2	2	0
ENSG00000228336	0	0	0	0	2	0	0	0	0	0	0	0
ENSG00000177212	0	0	0	0	0	2	5	2	0	0	4	4
ENSG00000160062	255	327	313	345	316	285	834	648	737	281	413	289
ENSG00000176261	925	1184	1111	1242	1352	1869	1238	1325	1238	1048	963	819
ENSG00000213281	9020	10104	9600	6109	10527	12198	12467	11069	9107	13917	12233	10177
ENSG00000201900	3	4	5	2	3	3	4	2	0	8	0	5
ENSG00000052723	1549	1884	1814	1605	2311	2818	4291	3919	3591	3614	3140	2611
ENSG00000227232	120	224	150	190	304	114	263	153	185	261	109	86
ENSG00000278267	18	8	15	21	8	6	23	17	18	10	10	13
ENSG00000243485	0	0	0	0	0	0	0	0	0	2	0	0
ENSG00000238009	0	0	2	1	1	2	0	5	2	0	0	0
ENSG00000233750	5	6	3	1	6	3	21	14	8	7	7	2
ENSG00000268903	29	33	37	56	16	31	47	35	29	18	23	11
ENSG00000269981	65	60	71	77	53	43	72	67	22	37	67	38
ENSG00000239906	26	1	16	4	5	0	3	2	4	4	7	8
ENSG00000241860	0	1	0	1	11	0	54	18	7	1	4	11
ENSG00000222623	0	0	0	0	0	0	0	1	0	1	0	0
ENSG00000241599	0	1	0	0	0	0	1	0	4	0	0	0
ENSG00000228198	0	0	0	0	0	2	0	0	0	0	0	0
ENSG00000198967	2	2	0	0	0	0	0	0	0	0	0	0
[truncated: 36,263 more rows]

## Sheet: Figure 5
	Figure 5C			Figure 5D
		Vector	OE		NC	sh1	sh2											Figure 5P		siLuci			siPDK1
		0.859889	0.991182		0.901458	0.943001	1.04633												Tublin	27468.3	30793.8	30190.5	30453.3	27791.1	21652.1
		1.00154	0.848051		0.879851	1.18126	1.165												p-AKT	28205.7	23914	22840.8	5383.86	6995	7198.23
		1.13857	1.07343		1.21869	0.904587	0.969513												AKT	32907.6	30907.6	20793.2	20274.8	19858.5	20797.7
																			p-P70S6K	21686.5	24930.7	16380.7	4118.18	4634.18	9885.42
																			P70S6K	24289.2	20199	19781.7	17059.3	17484.7	16897.6
																			p-4EBP1	21880.9	22210	27291.2	5146.2	6843.4	10362.4
		Figure 5H																	4EBP1	23079.6	27219	27477.8	24718.1	22573	24468.1
			Time（h）	0	2	4	6	8	10	0	2	4	6	8	10				p-mTOR	14661.2	18715.1	24922.5	10594.7	5908.42	6323.28
		H1703		Vector						OE									mTOR	17710.7	20309.3	22787.5	20814	22441.1	19278.1
			c-Jun	8859.89	7383.18	3228.77	1774.23	518.577	240.536	13733.1	14211.1	13812.5	13011.6	12894.4	9877.06
			Tublin-2	29675.4	30990.6	28338.7	22794.8	23992.5	22422.7	23732.6	23565	27105.1	26494.4	26550.5	28483.2					siLuci			siPDK1
				0.29856	0.23824	0.113935	0.077835	0.0216141	0.0107273	0.57866	0.603058	0.50959	0.491109	0.485654	0.346769				p-AKT	1.20334	0.910067	0.886595	0.207178	0.294963	0.389592
				1	0.797964	0.381616	0.260702	0.0723946	0.0359303	1	1.04216	0.880639	0.848701	0.839273	0.599261				AKT	1.24343	1.04174	0.714837	0.691	0.741649	0.996948
																			p-P70S6K	1.10592	1.13406	0.760025	0.189424	0.233578	0.63953
																			P70S6K	1.20832	0.896329	0.895354	0.765471	0.859712	1.06642
																			p-4EBP1	0.986768	0.893446	1.11979	0.209332	0.305035	0.592848
				0	2	4	6	8	10	0	2	4	6	8	10				4EBP1	0.956872	1.00662	1.0365	0.924356	0.925002	1.28694
		SK-MES-1		NC						sh1									p-mTOR	0.814048	0.926923	1.25903	0.530602	0.32425	0.445407
			c-Jun	13594.9	13112.1	10619.5	7557.89	4403.48	2516.53	10042	5160.48	1565.82	167.672	141.828	155.435				mTOR	0.939401	0.960901	1.0997	0.995791	1.17648	1.29722
			Tublin-1	26688	24667.3	28556.4	29475.9	29092.3	32593.5	34202.1	33859.5	30185.5	27896.8	21358.5	19212.4
				0.5094	0.531556	0.371877	0.25641	0.151362	0.0772094	0.293608	0.152408	0.0518732	0.00601044	0.00664035	0.00809033
				1	1.04349	0.73003	0.503356	0.297138	0.151569	1	0.519088	0.176675	0.020471	0.0226164	0.0275549
		Figure 5N
			c-Jun	0.888625	0.828474	1.04931	1.23359	0.366763	0.270289	0.310808	0.305827
			AKT	0.949775	0.879868	1.08291	1.08745	1.04102	1.04247	1.03734	1.11164
			p-AKT	1.08226	1.02923	0.969152	0.919357	0.433589	0.191026	0.163062	0.204585
			mTOR	0.912559	0.8813	1.11606	1.09008	1.18283	1.16738	1.12174	1.21559
			p-mTOR	1.13216	1.1276	0.949352	0.790884	0.42359	0.445959	0.529906	0.491726

## Sheet: Figure 6
	Figure 6A		OD450
		Afatinib μM	Vector			OE					Figure 6G	Ki67
		0.01	98.6621	99.3227	102.9	98.7898	99.4504	103.028				Vector+Vehicle	Vector+afatinib	OE+Vehicle	OE+afatinib
		0.1	98.0134	98.1309	101.302	99.2561	99.3736	102.545				28.2895	21.6346	48.996	27.4131
		1	85.0647	79.6127	80.7691	93.7251	88.2732	90.4296				28.6585	14.346	41.4815	35.865
		5	45.0253	52.3648	48.6363	66.2445	73.584	69.8554				26.1438	15.8451	44.7699	32.2835
		10	34.3084	31.7282	28.3952	55.6317	53.0515	49.7185				26.9406	12.4555	56.7442	21.9731
		20	22.273	19.6949	14.766	39.4713	36.8931	31.9642
		50	9.82762	7.47933	6.28926	21.7034	17.3551	14.165				Cleaved Casepase 3
		100	3.96176	2.3457	2.93992	9.63599	8.01993	8.61416			Figure 6F
												Vector	Vector+afatinib	OE	OE+afatinib
												3.72	18.42	2.96	9.16
												2.8	14.1593	4.35	8.11
												7.73	16.31	1.7301	5.66038
												3.79	15.08	5.12	7.56972
	Figure 6E
		Days	Vector			Vector+afatinib			OE			OE+afatinib
			Width	Length	Volume	Width	Length	Volume	Width	Length	Volume	Width	Length	Volume
		7	2.52	3.11	9.87487	2.13	2.44	5.53502	3.25	3.67	19.3822	3.15	3.24	16.0744
		10	3.34	4.26	23.7614	2.52	2.87	9.11282	4.27	4.88	44.4883	3.88	4.03	30.3346
		13	4.25	5.78	52.2006	2.94	3.48	15.0399	6.12	6.74	126.221	4.74	5.08	57.0677
		16	5.27	6.43	89.2899	3.26	4.11	21.8397	8.36	8.89	310.659	5.57	6.61	102.537
		19	6.09	8.27	153.359	3.76	4.74	33.5061	11.31	11.91	761.74	6.16	7.16	135.845
		7	2.33	3.46	9.392	2.04	2.15	4.47372	3.27	3.96	21.1719	3.14	3.3	16.2683
		10	3.46	4.87	29.1508	2.65	2.95	10.3582	4.58	5.63	59.0486	3.79	4.06	29.1591
		13	4.58	6.03	63.2438	3.21	3.76	19.3717	5.67	7.84	126.024	4.32	4.89	45.6296
		16	5.11	7.12	92.9591	3.77	4.12	29.2786	6.87	9.68	228.433	5.98	6.57	117.473
		19	5.65	8.12	129.605	4.2	4.88	43.0416	7.96	12.72	402.98	6.98	7.67	186.843
		7	2.26	2.54	6.48665	1.89	2.21	3.94717	3.76	3.94	27.8511	2.75	3.28	12.4025
		10	3.17	3.46	17.3846	2.76	3.12	11.8835	5.11	5.64	73.6361	3.26	4.33	23.0088
		13	4.15	4.29	36.9423	3.33	3.67	20.3481	6.83	7.96	185.663	4.1	5.98	50.2619
		16	5.36	5.48	78.7191	3.27	3.52	18.8195	8.14	8.97	297.174	4.96	7.72	94.9622
		19	6.74	6.79	154.227	3.21	3.65	18.805	9.67	10.15	474.558	5.97	10.24	182.481
		7	2.56	3.17	10.3875	2.56	2.78	9.1095	3.48	3.64	22.0409	3.14	3.35	16.5148
		10	2.87	4.22	17.3799	3.56	3.64	23.066	4.59	5.02	52.8809	3.76	4.26	30.1131
		13	3.12	5.27	25.6501	2.68	3.12	11.2045	5.85	7.12	121.832	4.25	5.33	48.1366
		16	3.89	6.77	51.2222	1.42	1.57	1.58287	7.13	8.46	215.04	5.41	6.54	95.7067
		19	4.55	8.35	86.4329	0	0	0	8.3	9.93	342.039	6.16	7.07	134.138
Days	Vector				Vector+afatinib				OE				OE+afatinib
7	9.87487	9.392	6.48665	10.3875	5.53502	4.47372	3.94717	9.1095	19.3822	21.1719	27.8511	22.0409	16.0744	16.2683	12.4025	16.5148
10	23.7614	29.1508	17.3846	17.3799	9.11282	10.3582	11.8835	23.066	44.4883	59.0486	73.6361	52.8809	30.3346	29.1591	23.0088	30.1131
13	52.2006	63.2438	36.9423	25.6501	15.0399	19.3717	20.3481	11.2045	126.221	126.024	185.663	121.832	57.0677	45.6296	50.2619	48.1366
16	89.2899	92.9591	78.7191	51.2222	21.8397	29.2786	18.8195	1.58287	310.659	228.433	297.174	215.04	94.7811	92.6438	84.0858	78.8585
19	153.359	129.605	154.227	86.4329	33.5061	43.0416	18.805	0	761.74	402.98	474.558	342.039	135.845	186.843	182.481	134.138

## Sheet: Figure S4
Figure S4A
		siLuci			siPDK1
	24h	0.216333	0.246333	0.223533	0.201233	0.217733	0.204233
	48h	0.493867	0.538867	0.499867	0.312467	0.262167	0.315867
	72h	0.981567	1.06167	1.00097	0.487567	0.589877	0.503467
	96h	1.5036	1.6038	1.5279	0.8237	0.9188	0.8332
Figure S4B
	OE siLuci				OE siPDK1
	0h	48h			0h	48h			OE siLuci	OE siPDK1
	145.317	105.461	27.4269		219.111	168.366	23.1595		27.4269	23.1595
	245.317	155.461	36.6285		200.396	166.654	16.8377		36.6285	16.8377
	235.832	165.461	29.8395		204.856	164.819	19.544		29.8395	19.544
Figure S4C
	siLuci	siPDK1
	548	184
	456	193
	467	118
